# Supplementary material for: A Muti-Substrate Flavonol O-glucosyltransferases from Safflower
Source: Molecules. 2023 Nov 15;28(22):7613. doi: 10.3390/molecules28227613 (PMC10674463; doi:10.3390/molecules28227613)
Supplement: Supplementary file 1 [file molecules-28-07613-s001.zip]

Archive with 3 entries (3 files):
- Attached Table S1 Linear regression data of the investigated flavonoids.csv
- Attached Table S2 The specific gene names and annotations of 172 genes annotated as UDP-glycosyltransferase.csv
- molecules-2682217 - Supplementary Figures.pdf
