# Supplementary material for: A Muti-Substrate Flavonol O-glucosyltransferases from Safflower
Source: Molecules. 2023 Nov 15;28(22):7613. doi: 10.3390/molecules28227613 (PMC10674463; doi:10.3390/molecules28227613)
Supplement: Supplementary file 1 [file molecules-28-07613-s001.zip › Attached Table S1 Linear regression data of the investigated flavonoids.csv]

No.	Analytes	Linear regression			LOQ(ng/mL)		Precision
							(RSD%,n=6)
		Regression equations	Linear ranges(ng/mL)	R2
1	Rutin	y = 0.3535x - 0.0059	20.3-5202.7	0.9997		20.3	1.56
2	Kaempferol	y = 0.9063x + 0.0043	4.3-273.4	0.9985		4.3	1.42
3	Quercetin	y = 0.3528x + 0.0142	16-1024.8	0.9951		16	1.86
4	Hydroxysafflor yellow A	y = 0.2511x - 0.0167	20-20495.5	0.9999		20	2.49
5	Naringenin	y = 0.9582x + 0.0057	2.6-335	0.9967		2.6	0.66
6	Kaempferol-3-O-rutinoside	y = 0.4554x + 0.001	6.4-6582.2	1		6.4	1.34
7	Kaempferol-3-O-glucoside	y = 0.5133x - 0.0006	4-4099.1	0.9999		4	1.26
8	Carthamin	y = 0.0245x + 0.0013	262.1-16774.8	0.9999		262.1	3.37
9	Apigenin	y = 1.45x + 0.0065	2-261.1	0.9971		2	1.43
10	Querceti-3-O-glucoside	y = 0.4194x + 0.0055	18.9-1212	0.9994		18.9	1.43
11	Luteolin	y = 1.2568x + 0.0248	2-1034.6	0.9958		2	0.92
12	Phenylalanine	y = 0.0925x + 0.0176	57.3-14662.2	0.9984		57.3	0.83
