# Supplementary material for: A Muti-Substrate Flavonol O-glucosyltransferases from Safflower
Source: Molecules. 2023 Nov 15;28(22):7613. doi: 10.3390/molecules28227613 (PMC10674463; doi:10.3390/molecules28227613)
Supplement: Supplementary file 1 [file molecules-28-07613-s001.zip › Attached Table S2 The specific gene names and annotations of 172 genes annotated as UDP-glycosyltransferase.csv]

Gene ID	length	GO_id	GO_term	Go_description	KO_id	KO_name	Pathway_id	Pathway_definition	COG_id	COG_Functional Categories	NR_hit-name	NR_description	Swiss-Prot_hit-name	Swiss-Prot_description	Pfam_id	Domain	Domain description
TRINITY_DN6755_c1_g1	2250	GO:0043231;;GO:0016758;;GO:0008194;;GO:0080044;;GO:0080043;	cellular_component;;molecular_function;;molecular_function;;molecular_function;;molecular_function;;	CC:intracellular membrane-bounded organelle;;MF:transferase activity, transferring hexosyl groups;;MF:UDP-glycosyltransferase activity;;MF:quercetin 7-O-glucosyltransferase activity;;MF:quercetin 3-O-glucosyltransferase activity;;	------	------	------	------	COG1819	S:Function unknown	KVI06992.1	UDP-glucuronosyl/UDP-glucosyltransferase [Cynara cardunculus var. scolymus]	sp|Q9C768|U76B1_ARATH;;	UDP-glycosyltransferase 76B1 OS=Arabidopsis thaliana OX=3702 GN=UGT76B1 PE=2 SV=1;;	------	------	------
TRINITY_DN1589_c0_g2	1589	GO:0043231;;GO:0016758;;GO:0008194;	cellular_component;;molecular_function;;molecular_function;;	CC:intracellular membrane-bounded organelle;;MF:transferase activity, transferring hexosyl groups;;MF:UDP-glycosyltransferase activity;;	------	------	------	------	COG1819	S:Function unknown	AYW01717.1	glycosyltransferase UGT71AE1 [Carthamus tinctorius]	sp|D3UAG1|U7A16_PYRCO;;	UDP-glycosyltransferase 71A16 OS=Pyrus communis OX=23211 GN=UGT71A16 PE=1 SV=1;;	PF00201;;PF04101	UDPGT;;Glyco_tran_28_C	UDP-glucoronosyl and UDP-glucosyl transferase;;Glycosyltransferase family 28 C-terminal domain
TRINITY_DN38309_c0_g1	1853	GO:0043231;;GO:0016758;;GO:0008194;	cellular_component;;molecular_function;;molecular_function;;	CC:intracellular membrane-bounded organelle;;MF:transferase activity, transferring hexosyl groups;;MF:UDP-glycosyltransferase activity;;	------	------	------	------	COG1819	S:Function unknown	XP_024981716.1	UDP-glycosyltransferase 92A1-like [Cynara cardunculus var. scolymus]	sp|Q9LXV0|U92A1_ARATH;;	UDP-glycosyltransferase 92A1 OS=Arabidopsis thaliana OX=3702 GN=UGT92A1 PE=2 SV=1;;	PF00201;;PF04101	UDPGT;;Glyco_tran_28_C	UDP-glucoronosyl and UDP-glucosyl transferase;;Glycosyltransferase family 28 C-terminal domain
TRINITY_DN13323_c1_g1	2829	GO:0009247;;GO:0016036;;GO:0009707;;GO:0008194;;GO:0046481;	biological_process;;biological_process;;cellular_component;;molecular_function;;molecular_function;;	BP:glycolipid biosynthetic process;;BP:cellular response to phosphate starvation;;CC:chloroplast outer membrane;;MF:UDP-glycosyltransferase activity;;MF:digalactosyldiacylglycerol synthase activity;;	K09480	DGD	map00561	Glycerolipid metabolism	ENOG410YB77	I:Lipid transport and metabolism	XP_024993257.1	digalactosyldiacylglycerol synthase 2, chloroplastic [Cynara cardunculus var. scolymus]	sp|Q6DW73|DGDG2_LOTJA;;	Digalactosyldiacylglycerol synthase 2, chloroplastic OS=Lotus japonicus OX=34305 GN=DGD2 PE=2 SV=1;;	PF00534;;PF13692	Glycos_transf_1;;Glyco_trans_1_4	Glycosyl transferases group 1;;Glycosyl transferases group 1
TRINITY_DN6215_c0_g1	1723	GO:0016021;;GO:0043231;;GO:0016758;;GO:0008194;	cellular_component;;cellular_component;;molecular_function;;molecular_function;;	CC:integral component of membrane;;CC:intracellular membrane-bounded organelle;;MF:transferase activity, transferring hexosyl groups;;MF:UDP-glycosyltransferase activity;;	K12356	UGT72E	map00940	Phenylpropanoid biosynthesis	COG1819	S:Function unknown	XP_024961547.1	anthocyanidin 3-O-glucosyltransferase 5-like [Cynara cardunculus var. scolymus]	sp|Q40287|UFOG5_MANES;;	Anthocyanidin 3-O-glucosyltransferase 5 OS=Manihot esculenta OX=3983 GN=GT5 PE=2 SV=1;;	PF00201	UDPGT	UDP-glucoronosyl and UDP-glucosyl transferase
TRINITY_DN19859_c0_g1	719	GO:0016758;	molecular_function;;	MF:transferase activity, transferring hexosyl groups;;	------	------	------	------	COG1819	S:Function unknown	XP_024978495.1	UDP-glycosyltransferase 83A1-like [Cynara cardunculus var. scolymus]	sp|Q9SGA8|U83A1_ARATH;;	UDP-glycosyltransferase 83A1 OS=Arabidopsis thaliana OX=3702 GN=UGT83A1 PE=2 SV=1;;	------	------	------
TRINITY_DN4359_c1_g2	1787	GO:0006073;;GO:0043231;;GO:0005618;;GO:0048046;;GO:0016762;;GO:0016758;;GO:0008194;	biological_process;;cellular_component;;cellular_component;;cellular_component;;molecular_function;;molecular_function;;molecular_function;;	BP:cellular glucan metabolic process;;CC:intracellular membrane-bounded organelle;;CC:cell wall;;CC:apoplast;;MF:xylogluca;;MF:transferase activity, transferring hexosyl groups;;MF:UDP-glycosyltransferase activity;;	K13496	UGT73C	map00908	Zeatin biosynthesis	COG1819	L:Replication, recombination and repair	XP_023745926.1	UDP-glycosyltransferase 73E1-like [Lactuca sativa]	sp|Q9SCP6|U73D1_ARATH;;	UDP-glycosyltransferase 73D1 OS=Arabidopsis thaliana OX=3702 GN=UGT73D1 PE=3 SV=1;;	------	------	------
TRINITY_DN16192_c2_g1	1905	GO:0043231;;GO:0016758;;GO:0008194;	cellular_component;;molecular_function;;molecular_function;;	CC:intracellular membrane-bounded organelle;;MF:transferase activity, transferring hexosyl groups;;MF:UDP-glycosyltransferase activity;;	------	------	------	------	COG1819	S:Function unknown	XP_024995114.1	UDP-glycosyltransferase 89A2-like [Cynara cardunculus var. scolymus]	sp|Q9LZD8|U89A2_ARATH;;	UDP-glycosyltransferase 89A2 OS=Arabidopsis thaliana OX=3702 GN=UGT89A2 PE=2 SV=1;;	PF00201	UDPGT	UDP-glucoronosyl and UDP-glucosyl transferase
TRINITY_DN14091_c0_g1	428	GO:0016021;;GO:0016758;	cellular_component;;molecular_function;;	CC:integral component of membrane;;MF:transferase activity, transferring hexosyl groups;;	K23452;ccav	UGT85A;	map00908	Zeatin biosynthesis	COG1819	S:Function unknown	XP_024966033.1	UDP-glycosyltransferase 85C1-like [Cynara cardunculus var. scolymus]	sp|Q6VAA4|U85C1_STERE;;	UDP-glycosyltransferase 85C1 OS=Stevia rebaudiana OX=55670 GN=UGT85C1 PE=2 SV=1;;	------	------	------
TRINITY_DN21651_c0_g3	1943	GO:0043231;;GO:0016758;;GO:0008194;;GO:0080044;;GO:0080043;	cellular_component;;molecular_function;;molecular_function;;molecular_function;;molecular_function;;	CC:intracellular membrane-bounded organelle;;MF:transferase activity, transferring hexosyl groups;;MF:UDP-glycosyltransferase activity;;MF:quercetin 7-O-glucosyltransferase activity;;MF:quercetin 3-O-glucosyltransferase activity;;	K00699	UGT	map00040;;map00860;;map00053	Pentose and glucuronate interconversions;;Porphyrin and chlorophyll metabolism;;Ascorbate and aldarate metabolism	COG1819	S:Function unknown	XP_004146300.2	flavonoid 3-O-glucosyltransferase [Cucumis sativus]	sp|Q9HAW9|UD18_HUMAN;;	UDP-glucuronosyltransferase 1-8 OS=Homo sapiens OX=9606 GN=UGT1A8 PE=1 SV=1;;	PF00201	UDPGT	UDP-glucoronosyl and UDP-glucosyl transferase
TRINITY_DN17189_c0_g1	653	GO:0043231;;GO:0016758;;GO:0008194;	cellular_component;;molecular_function;;molecular_function;;	CC:intracellular membrane-bounded organelle;;MF:transferase activity, transferring hexosyl groups;;MF:UDP-glycosyltransferase activity;;	------	------	------	------	COG1819	S:Function unknown	KVI08639.1	UDP-glucuronosyl/UDP-glucosyltransferase [Cynara cardunculus var. scolymus]	sp|Q6VAA8|U91D1_STERE;;	UDP-glycosyltransferase 91D1 OS=Stevia rebaudiana OX=55670 GN=UGT91D1 PE=2 SV=1;;	------	------	------
TRINITY_DN9807_c0_g4	893	GO:0009451;;GO:0043231;;GO:0005739;;GO:0016758;;GO:0008194;	biological_process;;cellular_component;;cellular_component;;molecular_function;;molecular_function;;	BP:RNA modification;;CC:intracellular membrane-bounded organelle;;CC:mitochondrion;;MF:transferase activity, transferring hexosyl groups;;MF:UDP-glycosyltransferase activity;;	------	------	------	------	COG1819	S:Function unknown	XP_024996070.1	anthocyanidin 3-O-glucosyltransferase 2-like [Cynara cardunculus var. scolymus]	sp|Q2V6K0|UFOG6_FRAAN;;	UDP-glucose flavonoid 3-O-glucosyltransferase 6 OS=Fragaria ananassa OX=3747 GN=GT6 PE=1 SV=1;;	------	------	------
TRINITY_DN1218_c0_g4	870	GO:0009451;;GO:0043231;;GO:0005739;;GO:0016758;;GO:0008194;	biological_process;;cellular_component;;cellular_component;;molecular_function;;molecular_function;;	BP:RNA modification;;CC:intracellular membrane-bounded organelle;;CC:mitochondrion;;MF:transferase activity, transferring hexosyl groups;;MF:UDP-glycosyltransferase activity;;	------	------	------	------	COG1819	S:Function unknown	ANW09828.1	UDP-glycosyltransferase 16 [Carthamus tinctorius]	sp|D3THI6|U7A15_MALDO;;	UDP-glycosyltransferase 71A15 OS=Malus domestica OX=3750 GN=UGT71A15 PE=1 SV=1;;	PF00201;;PF12207	UDPGT;;DUF3600	UDP-glucoronosyl and UDP-glucosyl transferase;;Domain of unknown function
TRINITY_DN6162_c0_g2	2452	GO:0043231;;GO:0016758;;GO:0008194;	cellular_component;;molecular_function;;molecular_function;;	CC:intracellular membrane-bounded organelle;;MF:transferase activity, transferring hexosyl groups;;MF:UDP-glycosyltransferase activity;;	------	------	------	------	COG1819	S:Function unknown	XP_024989592.1	UDP-glycosyltransferase 91D1-like [Cynara cardunculus var. scolymus]	sp|Q6VAA8|U91D1_STERE;;	UDP-glycosyltransferase 91D1 OS=Stevia rebaudiana OX=55670 GN=UGT91D1 PE=2 SV=1;;	PF00201;;PF04101	UDPGT;;Glyco_tran_28_C	UDP-glucoronosyl and UDP-glucosyl transferase;;Glycosyltransferase family 28 C-terminal domain
TRINITY_DN26117_c0_g1	1006	GO:0043231;;GO:0016758;;GO:0008194;	cellular_component;;molecular_function;;molecular_function;;	CC:intracellular membrane-bounded organelle;;MF:transferase activity, transferring hexosyl groups;;MF:UDP-glycosyltransferase activity;;	K00699	UGT	map00040;;map00860;;map00053	Pentose and glucuronate interconversions;;Porphyrin and chlorophyll metabolism;;Ascorbate and aldarate metabolism	COG1819	S:Function unknown	RWW26344.1	hypothetical protein GW17_00009284 [Ensete ventricosum]	sp|Q1LZI1|UD3A1_BOVIN;;	UDP-glucuronosyltransferase 3A1 OS=Bos taurus OX=9913 GN=UGT3A1 PE=2 SV=1;;	PF00201;;PF04101	UDPGT;;Glyco_tran_28_C	UDP-glucoronosyl and UDP-glucosyl transferase;;Glycosyltransferase family 28 C-terminal domain
TRINITY_DN80724_c0_g1	414	GO:0043231;;GO:0016758;;GO:0016740;;GO:0008194;	cellular_component;;molecular_function;;molecular_function;;molecular_function;;	CC:intracellular membrane-bounded organelle;;MF:transferase activity, transferring hexosyl groups;;MF:transferase activity;;MF:UDP-glycosyltransferase activity;;	------	------	------	------	------	------	ANW09828.1	UDP-glycosyltransferase 16 [Carthamus tinctorius]	------	------	------	------	------
TRINITY_DN7113_c0_g2	2344	GO:0043231;;GO:0016758;;GO:0008194;	cellular_component;;molecular_function;;molecular_function;;	CC:intracellular membrane-bounded organelle;;MF:transferase activity, transferring hexosyl groups;;MF:UDP-glycosyltransferase activity;;	K13495	CISZOG	map00908	Zeatin biosynthesis	------	------	XP_024963260.1	zeatin O-glucosyltransferase-like [Cynara cardunculus var. scolymus]	sp|Q9ZSK5|ZOG_PHALU;;	Zeatin O-glucosyltransferase OS=Phaseolus lunatus OX=3884 GN=ZOG1 PE=2 SV=1;;	------	------	------
TRINITY_DN2220_c0_g1	2004	GO:0043231;;GO:0016758;;GO:0008194;	cellular_component;;molecular_function;;molecular_function;;	CC:intracellular membrane-bounded organelle;;MF:transferase activity, transferring hexosyl groups;;MF:UDP-glycosyltransferase activity;;	K12356	UGT72E	map00940	Phenylpropanoid biosynthesis	COG1819	S:Function unknown	XP_024980087.1	anthocyanidin 3-O-glucosyltransferase 5-like [Cynara cardunculus var. scolymus]	sp|Q40287|UFOG5_MANES;;	Anthocyanidin 3-O-glucosyltransferase 5 OS=Manihot esculenta OX=3983 GN=GT5 PE=2 SV=1;;	PF00201	UDPGT	UDP-glucoronosyl and UDP-glucosyl transferase
TRINITY_DN21651_c0_g4	1718	GO:0043231;;GO:0080043;;GO:0008194;;GO:0080044;;GO:0016758;	cellular_component;;molecular_function;;molecular_function;;molecular_function;;molecular_function;;	CC:intracellular membrane-bounded organelle;;MF:quercetin 3-O-glucosyltransferase activity;;MF:UDP-glycosyltransferase activity;;MF:quercetin 7-O-glucosyltransferase activity;;MF:transferase activity, transferring hexosyl groups;;	K00699	UGT	map00040;;map00860;;map00053	Pentose and glucuronate interconversions;;Porphyrin and chlorophyll metabolism;;Ascorbate and aldarate metabolism	COG1819	S:Function unknown	XP_023515589.1	flavonoid 3-O-glucosyltransferase-like [Cucurbita pepo subsp. pepo]	sp|Q91280|UGT3_PLEPL;;	UDP-glucuronosyltransferase;;	PF00201;;PF04101	UDPGT;;Glyco_tran_28_C	UDP-glucoronosyl and UDP-glucosyl transferase;;Glycosyltransferase family 28 C-terminal domain
TRINITY_DN2856_c3_g1	3346	GO:0043231;;GO:0016758;;GO:0008194;	cellular_component;;molecular_function;;molecular_function;;	CC:intracellular membrane-bounded organelle;;MF:transferase activity, transferring hexosyl groups;;MF:UDP-glycosyltransferase activity;;	K23452;ccav	UGT85A;	map00908	Zeatin biosynthesis	COG1819	S:Function unknown	KVI09870.1	hypothetical protein Ccrd_011726 [Cynara cardunculus var. scolymus]	sp|U5NH37|7DLGT_CATRO;;	7-deoxyloganetic acid glucosyl transferase OS=Catharanthus roseus OX=4058 GN=7DLGT PE=1 SV=1;;	PF00201	UDPGT	UDP-glucoronosyl and UDP-glucosyl transferase
TRINITY_DN8474_c0_g1	262	GO:0009451;;GO:0043231;;GO:0005739;;GO:0016758;;GO:0008194;	biological_process;;cellular_component;;cellular_component;;molecular_function;;molecular_function;;	BP:RNA modification;;CC:intracellular membrane-bounded organelle;;CC:mitochondrion;;MF:transferase activity, transferring hexosyl groups;;MF:UDP-glycosyltransferase activity;;	------	------	------	------	COG1819	S:Function unknown	XP_024996068.1	anthocyanidin 3-O-glucosyltransferase 2-like [Cynara cardunculus var. scolymus]	sp|Q2V6K0|UFOG6_FRAAN;;	UDP-glucose flavonoid 3-O-glucosyltransferase 6 OS=Fragaria ananassa OX=3747 GN=GT6 PE=1 SV=1;;	------	------	------
TRINITY_DN5468_c0_g4	1920	GO:0048544;;GO:0016021;;GO:0030246;;GO:0004674;;GO:0004672;;GO:0005524;	biological_process;;cellular_component;;molecular_function;;molecular_function;;molecular_function;;molecular_function;;	BP:recognition of pollen;;CC:integral component of membrane;;MF:carbohydrate binding;;MF:protein serine/threonine kinase activity;;MF:protein kinase activity;;MF:ATP binding;;	------	------	------	------	COG0515	T:Signal transduction mechanisms	XP_024961158.1	G-type lectin S-receptor-like serine/threonine-protein kinase At5g24080 [Cynara cardunculus var. scolymus]	sp|K4CWS6|U75C1_SOLLC;;	UDP-glycosyltransferase 75C1 OS=Solanum lycopersicum OX=4081 GN=UGT75C1 PE=1 SV=1;;	------	------	------
TRINITY_DN2073_c0_g2	238	GO:0043231;;GO:0016758;;GO:0008194;	cellular_component;;molecular_function;;molecular_function;;	CC:intracellular membrane-bounded organelle;;MF:transferase activity, transferring hexosyl groups;;MF:UDP-glycosyltransferase activity;;	K23260	TOGT1	map00940	Phenylpropanoid biosynthesis	------	------	XP_024979892.1	scopoletin glucosyltransferase-like [Cynara cardunculus var. scolymus]	------	------	------	------	------
TRINITY_DN7413_c0_g2	985	GO:0043231;;GO:0016758;;GO:0008194;	cellular_component;;molecular_function;;molecular_function;;	CC:intracellular membrane-bounded organelle;;MF:transferase activity, transferring hexosyl groups;;MF:UDP-glycosyltransferase activity;;	------	------	------	------	COG1819	S:Function unknown	XP_024996512.1	anthocyanidin 3-O-glucosyltransferase 2-like [Cynara cardunculus var. scolymus]	sp|Q6VAB2|U71E1_STERE;;	UDP-glycosyltransferase 71E1 OS=Stevia rebaudiana OX=55670 GN=UGT71E1 PE=2 SV=1;;	PF00201	UDPGT	UDP-glucoronosyl and UDP-glucosyl transferase
TRINITY_DN38359_c0_g1	2093	GO:0016758;	molecular_function;;	MF:transferase activity, transferring hexosyl groups;;	K13496	UGT73C	map00908	Zeatin biosynthesis	------	------	XP_024984976.1	UDP-glycosyltransferase 73E1-like [Cynara cardunculus var. scolymus]	sp|Q6VAA9|U73E1_STERE;;	UDP-glycosyltransferase 73E1 OS=Stevia rebaudiana OX=55670 GN=UGT73E1 PE=2 SV=1;;	PF00201	UDPGT	UDP-glucoronosyl and UDP-glucosyl transferase
TRINITY_DN1259_c0_g3	1175	GO:0043231;;GO:0016758;;GO:0008194;	cellular_component;;molecular_function;;molecular_function;;	CC:intracellular membrane-bounded organelle;;MF:transferase activity, transferring hexosyl groups;;MF:UDP-glycosyltransferase activity;;	------	------	------	------	COG1819	S:Function unknown	XP_024975069.1	UDP-glycosyltransferase 87A1-like [Cynara cardunculus var. scolymus]	sp|O64732|U87A1_ARATH;;	UDP-glycosyltransferase 87A1 OS=Arabidopsis thaliana OX=3702 GN=UGT87A1 PE=2 SV=1;;	------	------	------
TRINITY_DN21651_c0_g1	512	GO:0043231;;GO:0016758;;GO:0008194;	cellular_component;;molecular_function;;molecular_function;;	CC:intracellular membrane-bounded organelle;;MF:transferase activity, transferring hexosyl groups;;MF:UDP-glycosyltransferase activity;;	K00699	UGT	map00040;;map00860;;map00053	Pentose and glucuronate interconversions;;Porphyrin and chlorophyll metabolism;;Ascorbate and aldarate metabolism	COG1819	S:Function unknown	PON80943.1	UDP-glucuronosyl/UDP-glucosyltransferase [Trema orientale]	sp|P19488|UDB37_RAT;;	UDP-glucuronosyltransferase 2B37 OS=Rattus norvegicus OX=10116 GN=Ugt2b37 PE=2 SV=1;;	PF00201;;PF04101	UDPGT;;Glyco_tran_28_C	UDP-glucoronosyl and UDP-glucosyl transferase;;Glycosyltransferase family 28 C-terminal domain
TRINITY_DN7642_c0_g2	375	GO:0043231;;GO:0016758;;GO:0008194;	cellular_component;;molecular_function;;molecular_function;;	CC:intracellular membrane-bounded organelle;;MF:transferase activity, transferring hexosyl groups;;MF:UDP-glycosyltransferase activity;;	K08237	E2.4.1.218	------	------	COG1819	S:Function unknown	XP_023770174.1	hydroquinone glucosyltransferase-like [Lactuca sativa]	sp|Q9AR73|HQGT_RAUSE;;	Hydroquinone glucosyltransferase OS=Rauvolfia serpentina OX=4060 GN=AS PE=1 SV=1;;	PF00201	UDPGT	UDP-glucoronosyl and UDP-glucosyl transferase
TRINITY_DN23257_c0_g1	1601	GO:0006486;;GO:0016021;;GO:0005783;;GO:0000030;	biological_process;;cellular_component;;cellular_component;;molecular_function;;	BP:protein glycosylation;;CC:integral component of membrane;;CC:endoplasmic reticulum;;MF:mannosyltransferase activity;;	K03842;K01307	ALG1;GGH	map00510;;map00513;;map00790	N-Glycan biosynthesis;;Various types of N-glycan biosynthesis;;Folate biosynthesis	COG0438	S:Function unknown	XP_013712392.1	UDP-glycosyltransferase TURAN-like [Brassica napus]	sp|Q5R7A2|ALG1_PONAB;;	Chitobiosyldiphosphodolichol beta-mannosyltransferase OS=Pongo abelii OX=9601 GN=ALG1 PE=2 SV=1;;	PF13692;;PF00534;;PF13579;;PF13439	Glyco_trans_1_4;;Glycos_transf_1;;Glyco_trans_4_4;;Glyco_transf_4	Glycosyl transferases group 1;;Glycosyl transferases group 1;;Glycosyl transferase 4-like domain;;Glycosyltransferase Family 4
TRINITY_DN1945_c1_g1	579	GO:0043231;;GO:0035251;;GO:0080043;;GO:0080044;;GO:0016758;;GO:0008194;	cellular_component;;molecular_function;;molecular_function;;molecular_function;;molecular_function;;molecular_function;;	CC:intracellular membrane-bounded organelle;;MF:UDP-glucosyltransferase activity;;MF:quercetin 3-O-glucosyltransferase activity;;MF:quercetin 7-O-glucosyltransferase activity;;MF:transferase activity, transferring hexosyl groups;;MF:UDP-glycosyltransferase activity;;	K23452;ccav	UGT85A;	map00908	Zeatin biosynthesis	COG1819	L:Replication, recombination and repair	XP_021983448.1	UDP-glycosyltransferase 85C2-like [Helianthus annuus]	sp|Q6VAB0|U85C2_STERE;;	UDP-glycosyltransferase 85C2 OS=Stevia rebaudiana OX=55670 GN=UGT85C2 PE=1 SV=1;;	------	------	------
TRINITY_DN1218_c0_g6	440	GO:0009451;;GO:0043231;;GO:0005739;;GO:0016758;;GO:0008194;	biological_process;;cellular_component;;cellular_component;;molecular_function;;molecular_function;;	BP:RNA modification;;CC:intracellular membrane-bounded organelle;;CC:mitochondrion;;MF:transferase activity, transferring hexosyl groups;;MF:UDP-glycosyltransferase activity;;	------	------	------	------	COG1819	S:Function unknown	ANW09828.1	UDP-glycosyltransferase 16 [Carthamus tinctorius]	sp|A0A068J840|UGT1_PANGI;;	UDP-glycosyltransferase 1 OS=Panax ginseng OX=4054 GN=UGT1 PE=1 SV=1;;	PF00201	UDPGT	UDP-glucoronosyl and UDP-glucosyl transferase
TRINITY_DN79405_c0_g1	1638	GO:0016758;	molecular_function;;	MF:transferase activity, transferring hexosyl groups;;	K13496	UGT73C	map00908	Zeatin biosynthesis	COG1819	S:Function unknown	XP_024983228.1	UDP-glycosyltransferase 73E1-like [Cynara cardunculus var. scolymus]	sp|Q6VAA9|U73E1_STERE;;	UDP-glycosyltransferase 73E1 OS=Stevia rebaudiana OX=55670 GN=UGT73E1 PE=2 SV=1;;	PF00201	UDPGT	UDP-glucoronosyl and UDP-glucosyl transferase
TRINITY_DN5468_c0_g6	1358	GO:0016758;	molecular_function;;	MF:transferase activity, transferring hexosyl groups;;	------	------	------	------	COG1819	S:Function unknown	XP_024973597.1	crocetin glucosyltransferase, chloroplastic-like [Cynara cardunculus var. scolymus]	sp|K4CWS6|U75C1_SOLLC;;	UDP-glycosyltransferase 75C1 OS=Solanum lycopersicum OX=4081 GN=UGT75C1 PE=1 SV=1;;	PF00201	UDPGT	UDP-glucoronosyl and UDP-glucosyl transferase
TRINITY_DN21822_c0_g1	1386	GO:0016758;	molecular_function;;	MF:transferase activity, transferring hexosyl groups;;	------	------	------	------	COG1819	S:Function unknown	XP_024960035.1	UDP-glycosyltransferase 76G1-like [Cynara cardunculus var. scolymus]	sp|Q6VAB4|U76G1_STERE;;	UDP-glycosyltransferase 76G1 OS=Stevia rebaudiana OX=55670 GN=UGT76G1 PE=1 SV=1;;	PF00201	UDPGT	UDP-glucoronosyl and UDP-glucosyl transferase
TRINITY_DN10520_c0_g1	319	GO:0043231;;GO:0016758;;GO:0008194;;GO:0080044;;GO:0080043;	cellular_component;;molecular_function;;molecular_function;;molecular_function;;molecular_function;;	CC:intracellular membrane-bounded organelle;;MF:transferase activity, transferring hexosyl groups;;MF:UDP-glycosyltransferase activity;;MF:quercetin 7-O-glucosyltransferase activity;;MF:quercetin 3-O-glucosyltransferase activity;;	------	------	------	------	COG1819	S:Function unknown	KVI06992.1	UDP-glucuronosyl/UDP-glucosyltransferase [Cynara cardunculus var. scolymus]	sp|Q9C768|U76B1_ARATH;;	UDP-glycosyltransferase 76B1 OS=Arabidopsis thaliana OX=3702 GN=UGT76B1 PE=2 SV=1;;	------	------	------
TRINITY_DN1945_c1_g2	1025	GO:0016758;;GO:0035251;	molecular_function;;molecular_function;;	MF:transferase activity, transferring hexosyl groups;;MF:UDP-glucosyltransferase activity;;	K23452;ccav	UGT85A;	map00908	Zeatin biosynthesis	------	------	XP_023765672.1	UDP-glycosyltransferase 85C2-like [Lactuca sativa]	sp|Q6VAB0|U85C2_STERE;;	UDP-glycosyltransferase 85C2 OS=Stevia rebaudiana OX=55670 GN=UGT85C2 PE=1 SV=1;;	PF00201	UDPGT	UDP-glucoronosyl and UDP-glucosyl transferase
TRINITY_DN30442_c0_g1	726	GO:0016758;	molecular_function;;	MF:transferase activity, transferring hexosyl groups;;	K13691	SGT1	------	------	COG1819	S:Function unknown	XP_024981002.1	UDP-glycosyltransferase 74G1-like [Cynara cardunculus var. scolymus]	sp|Q6VAA6|U74G1_STERE;;	UDP-glycosyltransferase 74G1 OS=Stevia rebaudiana OX=55670 GN=UGT74G1 PE=1 SV=1;;	PF00201;;PF04101	UDPGT;;Glyco_tran_28_C	UDP-glucoronosyl and UDP-glucosyl transferase;;Glycosyltransferase family 28 C-terminal domain
TRINITY_DN13169_c0_g1	2633	GO:0043231;;GO:0016758;;GO:0008194;	cellular_component;;molecular_function;;molecular_function;;	CC:intracellular membrane-bounded organelle;;MF:transferase activity, transferring hexosyl groups;;MF:UDP-glycosyltransferase activity;;	------	------	------	------	COG1819	S:Function unknown	XP_024969012.1	UDP-glycosyltransferase 86A1-like [Cynara cardunculus var. scolymus]	sp|Q9SJL0|U86A1_ARATH;;	UDP-glycosyltransferase 86A1 OS=Arabidopsis thaliana OX=3702 GN=UGT86A1 PE=2 SV=1;;	PF00201	UDPGT	UDP-glucoronosyl and UDP-glucosyl transferase
TRINITY_DN6287_c0_g1	2037	GO:0016021;;GO:0016758;	cellular_component;;molecular_function;;	CC:integral component of membrane;;MF:transferase activity, transferring hexosyl groups;;	K23452	UGT85A	map00908	Zeatin biosynthesis	COG1819	S:Function unknown	XP_024966033.1	UDP-glycosyltransferase 85C1-like [Cynara cardunculus var. scolymus]	sp|Q6VAA4|U85C1_STERE;;	UDP-glycosyltransferase 85C1 OS=Stevia rebaudiana OX=55670 GN=UGT85C1 PE=2 SV=1;;	PF00201	UDPGT	UDP-glucoronosyl and UDP-glucosyl transferase
TRINITY_DN28454_c1_g5	943	GO:0043231;;GO:0016758;;GO:0008194;	cellular_component;;molecular_function;;molecular_function;;	CC:intracellular membrane-bounded organelle;;MF:transferase activity, transferring hexosyl groups;;MF:UDP-glycosyltransferase activity;;	------	------	------	------	COG1819	S:Function unknown	ANW09829.1	UDP-glycosyltransferase 25 [Carthamus tinctorius]	sp|Q9ZVX4|U90A1_ARATH;;	UDP-glycosyltransferase 90A1 OS=Arabidopsis thaliana OX=3702 GN=UGT90A1 PE=2 SV=1;;	------	------	------
TRINITY_DN28454_c1_g1	965	GO:0043231;;GO:0016758;;GO:0008194;	cellular_component;;molecular_function;;molecular_function;;	CC:intracellular membrane-bounded organelle;;MF:transferase activity, transferring hexosyl groups;;MF:UDP-glycosyltransferase activity;;	------	------	------	------	COG1819	S:Function unknown	ANW09829.1	UDP-glycosyltransferase 25 [Carthamus tinctorius]	sp|Q9ZVX4|U90A1_ARATH;;	UDP-glycosyltransferase 90A1 OS=Arabidopsis thaliana OX=3702 GN=UGT90A1 PE=2 SV=1;;	------	------	------
TRINITY_DN19562_c0_g1	1478	GO:0016021;;GO:0016758;	cellular_component;;molecular_function;;	CC:integral component of membrane;;MF:transferase activity, transferring hexosyl groups;;	K23452;ccav	UGT85A;	map00908	Zeatin biosynthesis	COG1819	M:Cell wall/membrane/envelope biogenesis	XP_024973152.1	UDP-glycosyltransferase 85C1-like [Cynara cardunculus var. scolymus]	sp|Q6VAA4|U85C1_STERE;;	UDP-glycosyltransferase 85C1 OS=Stevia rebaudiana OX=55670 GN=UGT85C1 PE=2 SV=1;;	PF00201	UDPGT	UDP-glucoronosyl and UDP-glucosyl transferase
TRINITY_DN32767_c1_g1	910	GO:0043231;;GO:0016758;;GO:0008194;	cellular_component;;molecular_function;;molecular_function;;	CC:intracellular membrane-bounded organelle;;MF:transferase activity, transferring hexosyl groups;;MF:UDP-glycosyltransferase activity;;	------	------	------	------	COG1819	S:Function unknown	XP_024975069.1	UDP-glycosyltransferase 87A1-like [Cynara cardunculus var. scolymus]	sp|O64732|U87A1_ARATH;;	UDP-glycosyltransferase 87A1 OS=Arabidopsis thaliana OX=3702 GN=UGT87A1 PE=2 SV=1;;	------	------	------
TRINITY_DN4017_c0_g2	1857	GO:0016758;	molecular_function;;	MF:transferase activity, transferring hexosyl groups;;	K23452	UGT85A	map00908	Zeatin biosynthesis	COG1819	S:Function unknown	XP_024967085.1	UDP-glycosyltransferase 85A8-like [Cynara cardunculus var. scolymus]	sp|Q6VAB3|U85A8_STERE;;	UDP-glycosyltransferase 85A8 OS=Stevia rebaudiana OX=55670 GN=UGT85A8 PE=2 SV=1;;	PF00201	UDPGT	UDP-glucoronosyl and UDP-glucosyl transferase
TRINITY_DN1945_c0_g2	1761	GO:0043231;;GO:0035251;;GO:0080043;;GO:0080044;;GO:0016758;;GO:0008194;	cellular_component;;molecular_function;;molecular_function;;molecular_function;;molecular_function;;molecular_function;;	CC:intracellular membrane-bounded organelle;;MF:UDP-glucosyltransferase activity;;MF:quercetin 3-O-glucosyltransferase activity;;MF:quercetin 7-O-glucosyltransferase activity;;MF:transferase activity, transferring hexosyl groups;;MF:UDP-glycosyltransferase activity;;	K23452	UGT85A	map00908	Zeatin biosynthesis	COG1819	S:Function unknown	XP_024963612.1	UDP-glycosyltransferase 85C2-like [Cynara cardunculus var. scolymus]	sp|Q6VAB0|U85C2_STERE;;	UDP-glycosyltransferase 85C2 OS=Stevia rebaudiana OX=55670 GN=UGT85C2 PE=1 SV=1;;	PF00201	UDPGT	UDP-glucoronosyl and UDP-glucosyl transferase
TRINITY_DN20312_c0_g2	1778	GO:0043231;;GO:0016758;;GO:0008194;	cellular_component;;molecular_function;;molecular_function;;	CC:intracellular membrane-bounded organelle;;MF:transferase activity, transferring hexosyl groups;;MF:UDP-glycosyltransferase activity;;	K13496	UGT73C	map00908	Zeatin biosynthesis	COG1819	S:Function unknown	KVH90492.1	UDP-glucuronosyl/UDP-glucosyltransferase [Cynara cardunculus var. scolymus]	sp|Q9ZQ96|U73C3_ARATH;;	UDP-glycosyltransferase 73C3 OS=Arabidopsis thaliana OX=3702 GN=UGT73C3 PE=2 SV=1;;	PF00201	UDPGT	UDP-glucoronosyl and UDP-glucosyl transferase
TRINITY_DN75544_c0_g1	209	GO:0043231;;GO:0016021;;GO:0004674;;GO:0080043;;GO:0005509;;GO:0080044;;GO:0016758;;GO:0008194;;GO:0005524;	cellular_component;;cellular_component;;molecular_function;;molecular_function;;molecular_function;;molecular_function;;molecular_function;;molecular_function;;molecular_function;;	CC:intracellular membrane-bounded organelle;;CC:integral component of membrane;;MF:protein serine/threonine kinase activity;;MF:quercetin 3-O-glucosyltransferase activity;;MF:calcium ion binding;;MF:quercetin 7-O-glucosyltransferase activity;;MF:transferase activity, transferring hexosyl groups;;MF:UDP-glycosyltransferase activity;;MF:ATP binding;;	------	------	------	------	COG1819	S:Function unknown	XP_024984183.1	crocetin glucosyltransferase, chloroplastic-like [Cynara cardunculus var. scolymus]	sp|Q0WW21|U75C1_ARATH;;	UDP-glycosyltransferase 75C1 OS=Arabidopsis thaliana OX=3702 GN=UGT75C1 PE=2 SV=2;;	------	------	------
TRINITY_DN11093_c0_g1	247	GO:0016021;;GO:0043231;;GO:0016758;;GO:0008194;	cellular_component;;cellular_component;;molecular_function;;molecular_function;;	CC:integral component of membrane;;CC:intracellular membrane-bounded organelle;;MF:transferase activity, transferring hexosyl groups;;MF:UDP-glycosyltransferase activity;;	------	------	------	------	COG1819	L:Replication, recombination and repair	XP_024989592.1	UDP-glycosyltransferase 91D1-like [Cynara cardunculus var. scolymus]	sp|Q6VAA8|U91D1_STERE;;	UDP-glycosyltransferase 91D1 OS=Stevia rebaudiana OX=55670 GN=UGT91D1 PE=2 SV=1;;	PF03033	Glyco_transf_28	Glycosyltransferase family 28 N-terminal domain
TRINITY_DN1289_c0_g1	574	GO:0043231;;GO:0016758;;GO:0008194;	cellular_component;;molecular_function;;molecular_function;;	CC:intracellular membrane-bounded organelle;;MF:transferase activity, transferring hexosyl groups;;MF:UDP-glycosyltransferase activity;;	------	------	------	------	COG1819	S:Function unknown	ANW09829.1	UDP-glycosyltransferase 25 [Carthamus tinctorius]	sp|Q9ZVX4|U90A1_ARATH;;	UDP-glycosyltransferase 90A1 OS=Arabidopsis thaliana OX=3702 GN=UGT90A1 PE=2 SV=1;;	------	------	------
TRINITY_DN3128_c1_g1	2127	GO:0016758;	molecular_function;;	MF:transferase activity, transferring hexosyl groups;;	------	------	------	------	COG1819	S:Function unknown	XP_024994502.1	UDP-glycosyltransferase 76B1-like [Cynara cardunculus var. scolymus]	sp|Q9C768|U76B1_ARATH;;	UDP-glycosyltransferase 76B1 OS=Arabidopsis thaliana OX=3702 GN=UGT76B1 PE=2 SV=1;;	PF00201	UDPGT	UDP-glucoronosyl and UDP-glucosyl transferase
TRINITY_DN35468_c0_g1	1751	GO:0016021;;GO:0043231;;GO:0016758;;GO:0008194;	cellular_component;;cellular_component;;molecular_function;;molecular_function;;	CC:integral component of membrane;;CC:intracellular membrane-bounded organelle;;MF:transferase activity, transferring hexosyl groups;;MF:UDP-glycosyltransferase activity;;	------	------	------	------	COG1819	S:Function unknown	XP_024991221.1	UDP-glycosyltransferase 91A1-like [Cynara cardunculus var. scolymus]	sp|Q940V3|U91A1_ARATH;;	UDP-glycosyltransferase 91A1 OS=Arabidopsis thaliana OX=3702 GN=UGT91A1 PE=2 SV=1;;	PF00201	UDPGT	UDP-glucoronosyl and UDP-glucosyl transferase
TRINITY_DN20312_c0_g1	2139	GO:0043231;;GO:0016758;;GO:0008194;	cellular_component;;molecular_function;;molecular_function;;	CC:intracellular membrane-bounded organelle;;MF:transferase activity, transferring hexosyl groups;;MF:UDP-glycosyltransferase activity;;	K13496	UGT73C	map00908	Zeatin biosynthesis	COG1819	S:Function unknown	KVH90492.1	UDP-glucuronosyl/UDP-glucosyltransferase [Cynara cardunculus var. scolymus]	sp|Q9ZQ96|U73C3_ARATH;;	UDP-glycosyltransferase 73C3 OS=Arabidopsis thaliana OX=3702 GN=UGT73C3 PE=2 SV=1;;	PF00201	UDPGT	UDP-glucoronosyl and UDP-glucosyl transferase
TRINITY_DN10308_c0_g1	322	GO:0043231;;GO:0016758;;GO:0008194;	cellular_component;;molecular_function;;molecular_function;;	CC:intracellular membrane-bounded organelle;;MF:transferase activity, transferring hexosyl groups;;MF:UDP-glycosyltransferase activity;;	K23260	TOGT1	map00940	Phenylpropanoid biosynthesis	COG1819	S:Function unknown	KVH93295.1	UDP-glucuronosyl/UDP-glucosyltransferase, partial [Cynara cardunculus var. scolymus]	sp|Q9AT54|SCGT_TOBAC;;	Scopoletin glucosyltransferase OS=Nicotiana tabacum OX=4097 GN=TOGT1 PE=1 SV=1;;	PF00201	UDPGT	UDP-glucoronosyl and UDP-glucosyl transferase
TRINITY_DN7977_c2_g1	3284	GO:0016758;	molecular_function;;	MF:transferase activity, transferring hexosyl groups;;	------	------	------	------	COG1819	S:Function unknown	XP_024981779.1	UDP-glycosyltransferase 76H1-like [Cynara cardunculus var. scolymus]	sp|Q6VAB1|U76H1_STERE;;	UDP-glycosyltransferase 76H1 OS=Stevia rebaudiana OX=55670 GN=UGT76H1 PE=2 SV=1;;	PF00201	UDPGT	UDP-glucoronosyl and UDP-glucosyl transferase
TRINITY_DN3128_c1_g2	1655	GO:0016758;	molecular_function;;	MF:transferase activity, transferring hexosyl groups;;	------	------	------	------	COG1819	S:Function unknown	XP_024994502.1	UDP-glycosyltransferase 76B1-like [Cynara cardunculus var. scolymus]	sp|Q9C768|U76B1_ARATH;;	UDP-glycosyltransferase 76B1 OS=Arabidopsis thaliana OX=3702 GN=UGT76B1 PE=2 SV=1;;	PF00201	UDPGT	UDP-glucoronosyl and UDP-glucosyl transferase
TRINITY_DN19654_c0_g1	418	GO:0043231;;GO:0016758;;GO:0008194;	cellular_component;;molecular_function;;molecular_function;;	CC:intracellular membrane-bounded organelle;;MF:transferase activity, transferring hexosyl groups;;MF:UDP-glycosyltransferase activity;;	K13495	CISZOG	map00908	Zeatin biosynthesis	COG1819	S:Function unknown	XP_024990471.1	zeatin O-glucosyltransferase-like [Cynara cardunculus var. scolymus]	sp|Q9ZSK5|ZOG_PHALU;;	Zeatin O-glucosyltransferase OS=Phaseolus lunatus OX=3884 GN=ZOG1 PE=2 SV=1;;	------	------	------
TRINITY_DN3963_c0_g1	2709	GO:0043231;;GO:0016758;;GO:0008194;	cellular_component;;molecular_function;;molecular_function;;	CC:intracellular membrane-bounded organelle;;MF:transferase activity, transferring hexosyl groups;;MF:UDP-glycosyltransferase activity;;	------	------	------	------	COG1819	S:Function unknown	XP_024974981.1	UDP-glycosyltransferase 87A1-like [Cynara cardunculus var. scolymus]	sp|O64732|U87A1_ARATH;;	UDP-glycosyltransferase 87A1 OS=Arabidopsis thaliana OX=3702 GN=UGT87A1 PE=2 SV=1;;	PF00201	UDPGT	UDP-glucoronosyl and UDP-glucosyl transferase
TRINITY_DN7116_c0_g2	2048	GO:0016758;	molecular_function;;	MF:transferase activity, transferring hexosyl groups;;	------	------	------	------	COG1819	S:Function unknown	AOC55048.1	glucosyltransferase 71E5 [Carthamus tinctorius]	sp|Q6VAB2|U71E1_STERE;;	UDP-glycosyltransferase 71E1 OS=Stevia rebaudiana OX=55670 GN=UGT71E1 PE=2 SV=1;;	PF00201	UDPGT	UDP-glucoronosyl and UDP-glucosyl transferase
TRINITY_DN5468_c0_g1	1175	GO:0016758;	molecular_function;;	MF:transferase activity, transferring hexosyl groups;;	------	------	------	------	COG1819	S:Function unknown	XP_024973597.1	crocetin glucosyltransferase, chloroplastic-like [Cynara cardunculus var. scolymus]	sp|K4CWS6|U75C1_SOLLC;;	UDP-glycosyltransferase 75C1 OS=Solanum lycopersicum OX=4081 GN=UGT75C1 PE=1 SV=1;;	PF00201	UDPGT	UDP-glucoronosyl and UDP-glucosyl transferase
TRINITY_DN69701_c0_g1	1713	GO:0043231;;GO:0016758;;GO:0008194;;GO:0080044;;GO:0080043;	cellular_component;;molecular_function;;molecular_function;;molecular_function;;molecular_function;;	CC:intracellular membrane-bounded organelle;;MF:transferase activity, transferring hexosyl groups;;MF:UDP-glycosyltransferase activity;;MF:quercetin 7-O-glucosyltransferase activity;;MF:quercetin 3-O-glucosyltransferase activity;;	K13692	IAGLU	------	------	COG1819	U:Intracellular trafficking, secretion, and vesicular transport	XP_024979722.1	UDP-glycosyltransferase 84B1-like [Cynara cardunculus var. scolymus]	sp|O22182|U84B1_ARATH;;	UDP-glycosyltransferase 84B1 OS=Arabidopsis thaliana OX=3702 GN=UGT84B1 PE=2 SV=1;;	PF00201	UDPGT	UDP-glucoronosyl and UDP-glucosyl transferase
TRINITY_DN21822_c0_g2	650	GO:0043231;;GO:0016758;;GO:0008194;;GO:0080044;;GO:0080043;	cellular_component;;molecular_function;;molecular_function;;molecular_function;;molecular_function;;	CC:intracellular membrane-bounded organelle;;MF:transferase activity, transferring hexosyl groups;;MF:UDP-glycosyltransferase activity;;MF:quercetin 7-O-glucosyltransferase activity;;MF:quercetin 3-O-glucosyltransferase activity;;	------	------	------	------	COG1819	S:Function unknown	XP_024994502.1	UDP-glycosyltransferase 76B1-like [Cynara cardunculus var. scolymus]	sp|Q6VAB4|U76G1_STERE;;	UDP-glycosyltransferase 76G1 OS=Stevia rebaudiana OX=55670 GN=UGT76G1 PE=1 SV=1;;	PF00201	UDPGT	UDP-glucoronosyl and UDP-glucosyl transferase
TRINITY_DN4645_c0_g3	1669	GO:0043231;;GO:0016758;;GO:0008194;	cellular_component;;molecular_function;;molecular_function;;	CC:intracellular membrane-bounded organelle;;MF:transferase activity, transferring hexosyl groups;;MF:UDP-glycosyltransferase activity;;	K23452	UGT85A	map00908	Zeatin biosynthesis	COG1819	T:Signal transduction mechanisms	XP_024964813.1	7-deoxyloganetic acid glucosyltransferase-like [Cynara cardunculus var. scolymus]	sp|U5NH37|7DLGT_CATRO;;	7-deoxyloganetic acid glucosyl transferase OS=Catharanthus roseus OX=4058 GN=7DLGT PE=1 SV=1;;	PF00201	UDPGT	UDP-glucoronosyl and UDP-glucosyl transferase
TRINITY_DN10303_c0_g1	482	GO:0043231;;GO:0016758;;GO:0008194;	cellular_component;;molecular_function;;molecular_function;;	CC:intracellular membrane-bounded organelle;;MF:transferase activity, transferring hexosyl groups;;MF:UDP-glycosyltransferase activity;;	K08237	E2.4.1.218	------	------	COG1819	S:Function unknown	XP_024986403.1	hydroquinone glucosyltransferase-like [Cynara cardunculus var. scolymus]	sp|Q9AR73|HQGT_RAUSE;;	Hydroquinone glucosyltransferase OS=Rauvolfia serpentina OX=4060 GN=AS PE=1 SV=1;;	------	------	------
TRINITY_DN702_c0_g1	2899	GO:0043231;;GO:0005634;;GO:0003677;;GO:0016758;;GO:0046983;;GO:0008194;	cellular_component;;cellular_component;;molecular_function;;molecular_function;;molecular_function;;molecular_function;;	CC:intracellular membrane-bounded organelle;;CC:nucleus;;MF:DNA binding;;MF:transferase activity, transferring hexosyl groups;;MF:protein dimerization activity;;MF:UDP-glycosyltransferase activity;;	K08237	E2.4.1.218	------	------	COG1819	S:Function unknown	XP_024986403.1	hydroquinone glucosyltransferase-like [Cynara cardunculus var. scolymus]	sp|Q9AR73|HQGT_RAUSE;;	Hydroquinone glucosyltransferase OS=Rauvolfia serpentina OX=4060 GN=AS PE=1 SV=1;;	PF00201	UDPGT	UDP-glucoronosyl and UDP-glucosyl transferase
TRINITY_DN24091_c0_g1	363	GO:0016021;;GO:0000030;	cellular_component;;molecular_function;;	CC:integral component of membrane;;MF:mannosyltransferase activity;;	K03842	ALG1	map00510;;map00513	N-Glycan biosynthesis;;Various types of N-glycan biosynthesis	COG0438	M:Cell wall/membrane/envelope biogenesis	PHU06145.1	hypothetical protein BC332_26967 [Capsicum chinense]	sp|Q8L7M0|TUN_ARATH;;	UDP-glycosyltransferase TURAN OS=Arabidopsis thaliana OX=3702 GN=TUN PE=2 SV=1;;	------	------	------
TRINITY_DN51300_c0_g1	1912	GO:0043231;;GO:0050645;;GO:0080043;;GO:0005509;;GO:0080044;;GO:0016758;;GO:0008194;	cellular_component;;molecular_function;;molecular_function;;molecular_function;;molecular_function;;molecular_function;;molecular_function;;	CC:intracellular membrane-bounded organelle;;MF:limonoid glucosyltransferase activity;;MF:quercetin 3-O-glucosyltransferase activity;;MF:calcium ion binding;;MF:quercetin 7-O-glucosyltransferase activity;;MF:transferase activity, transferring hexosyl groups;;MF:UDP-glycosyltransferase activity;;	K00699	UGT	map00040;;map00860;;map00053	Pentose and glucuronate interconversions;;Porphyrin and chlorophyll metabolism;;Ascorbate and aldarate metabolism	COG1819	S:Function unknown	EPS68107.1	hypothetical protein M569_06670 [Genlisea aurea]	sp|Q64676|CGT_MOUSE;;	2-hydroxyacylsphingosine 1-beta-galactosyltransferase OS=Mus musculus OX=10090 GN=Ugt8 PE=1 SV=2;;	PF00201;;PF04101	UDPGT;;Glyco_tran_28_C	UDP-glucoronosyl and UDP-glucosyl transferase;;Glycosyltransferase family 28 C-terminal domain
TRINITY_DN16690_c0_g1	1631	GO:0043231;;GO:0016758;;GO:0008194;	cellular_component;;molecular_function;;molecular_function;;	CC:intracellular membrane-bounded organelle;;MF:transferase activity, transferring hexosyl groups;;MF:UDP-glycosyltransferase activity;;	------	------	------	------	COG1819	S:Function unknown	XP_024977021.1	UDP-glycosyltransferase 89B1-like [Cynara cardunculus var. scolymus]	sp|Q9C9B0|U89B1_ARATH;;	Flavonol 3-O-glucosyltransferase UGT89B1 OS=Arabidopsis thaliana OX=3702 GN=UGT89B1 PE=1 SV=2;;	PF00201	UDPGT	UDP-glucoronosyl and UDP-glucosyl transferase
TRINITY_DN1945_c0_g1	1866	GO:0043231;;GO:0035251;;GO:0080043;;GO:0080044;;GO:0016758;;GO:0008194;	cellular_component;;molecular_function;;molecular_function;;molecular_function;;molecular_function;;molecular_function;;	CC:intracellular membrane-bounded organelle;;MF:UDP-glucosyltransferase activity;;MF:quercetin 3-O-glucosyltransferase activity;;MF:quercetin 7-O-glucosyltransferase activity;;MF:transferase activity, transferring hexosyl groups;;MF:UDP-glycosyltransferase activity;;	K23452;ccav	UGT85A;	map00908	Zeatin biosynthesis	------	------	XP_024964492.1	UDP-glycosyltransferase 85C2-like [Cynara cardunculus var. scolymus]	sp|Q6VAB0|U85C2_STERE;;	UDP-glycosyltransferase 85C2 OS=Stevia rebaudiana OX=55670 GN=UGT85C2 PE=1 SV=1;;	PF00201	UDPGT	UDP-glucoronosyl and UDP-glucosyl transferase
TRINITY_DN29686_c1_g1	2386	GO:0016021;;GO:0016758;	cellular_component;;molecular_function;;	CC:integral component of membrane;;MF:transferase activity, transferring hexosyl groups;;	------	------	------	------	COG1819	K:Transcription	XP_024981591.1	UDP-glycosyltransferase 88B1-like [Cynara cardunculus var. scolymus]	sp|Q6VAA7|U88B1_STERE;;	UDP-glycosyltransferase 88B1 OS=Stevia rebaudiana OX=55670 GN=UGT88B1 PE=2 SV=1;;	PF00201	UDPGT	UDP-glucoronosyl and UDP-glucosyl transferase
TRINITY_DN54388_c0_g2	258	GO:0043231;;GO:0016758;;GO:0008194;	cellular_component;;molecular_function;;molecular_function;;	CC:intracellular membrane-bounded organelle;;MF:transferase activity, transferring hexosyl groups;;MF:UDP-glycosyltransferase activity;;	------	------	------	------	COG1819	S:Function unknown	TYG67408.1	hypothetical protein ES288_D05G073700v1 [Gossypium darwinii]	sp|Q16880|CGT_HUMAN;;	2-hydroxyacylsphingosine 1-beta-galactosyltransferase OS=Homo sapiens OX=9606 GN=UGT8 PE=2 SV=2;;	PF00201;;PF04101	UDPGT;;Glyco_tran_28_C	UDP-glucoronosyl and UDP-glucosyl transferase;;Glycosyltransferase family 28 C-terminal domain
TRINITY_DN4869_c1_g1	1704	GO:0043231;;GO:0016758;;GO:0008194;	cellular_component;;molecular_function;;molecular_function;;	CC:intracellular membrane-bounded organelle;;MF:transferase activity, transferring hexosyl groups;;MF:UDP-glycosyltransferase activity;;	K13496	UGT73C	map00908	Zeatin biosynthesis	COG1819	S:Function unknown	XP_024983331.1	UDP-glycosyltransferase 73C6-like [Cynara cardunculus var. scolymus]	sp|Q9ZQ96|U73C3_ARATH;;	UDP-glycosyltransferase 73C3 OS=Arabidopsis thaliana OX=3702 GN=UGT73C3 PE=2 SV=1;;	PF00201	UDPGT	UDP-glucoronosyl and UDP-glucosyl transferase
TRINITY_DN9807_c0_g1	657	GO:0009451;;GO:0043231;;GO:0005739;;GO:0016758;;GO:0008194;	biological_process;;cellular_component;;cellular_component;;molecular_function;;molecular_function;;	BP:RNA modification;;CC:intracellular membrane-bounded organelle;;CC:mitochondrion;;MF:transferase activity, transferring hexosyl groups;;MF:UDP-glycosyltransferase activity;;	------	------	------	------	COG1819	S:Function unknown	KVH91361.1	UDP-glucuronosyl/UDP-glucosyltransferase [Cynara cardunculus var. scolymus]	sp|Q2V6K0|UFOG6_FRAAN;;	UDP-glucose flavonoid 3-O-glucosyltransferase 6 OS=Fragaria ananassa OX=3747 GN=GT6 PE=1 SV=1;;	PF00201	UDPGT	UDP-glucoronosyl and UDP-glucosyl transferase
TRINITY_DN11093_c0_g2	389	GO:0016021;;GO:0043231;;GO:0016758;;GO:0016740;;GO:0008194;	cellular_component;;cellular_component;;molecular_function;;molecular_function;;molecular_function;;	CC:integral component of membrane;;CC:intracellular membrane-bounded organelle;;MF:transferase activity, transferring hexosyl groups;;MF:transferase activity;;MF:UDP-glycosyltransferase activity;;	------	------	------	------	COG1819	L:Replication, recombination and repair	XP_024997007.1	UDP-glycosyltransferase 91D1-like [Cynara cardunculus var. scolymus]	sp|Q6VAA8|U91D1_STERE;;	UDP-glycosyltransferase 91D1 OS=Stevia rebaudiana OX=55670 GN=UGT91D1 PE=2 SV=1;;	PF03033	Glyco_transf_28	Glycosyltransferase family 28 N-terminal domain
TRINITY_DN828_c1_g1	2227	GO:0016758;	molecular_function;;	MF:transferase activity, transferring hexosyl groups;;	------	------	------	------	COG1819	S:Function unknown	XP_024996618.1	crocetin glucosyltransferase, chloroplastic-like [Cynara cardunculus var. scolymus]	sp|K4CWS6|U75C1_SOLLC;;	UDP-glycosyltransferase 75C1 OS=Solanum lycopersicum OX=4081 GN=UGT75C1 PE=1 SV=1;;	PF00201	UDPGT	UDP-glucoronosyl and UDP-glucosyl transferase
TRINITY_DN3354_c0_g2	2168	GO:0043231;;GO:0016758;;GO:0008194;	cellular_component;;molecular_function;;molecular_function;;	CC:intracellular membrane-bounded organelle;;MF:transferase activity, transferring hexosyl groups;;MF:UDP-glycosyltransferase activity;;	------	------	------	------	COG1819	S:Function unknown	XP_024984248.1	soyasapogenol B glucuronide galactosyltransferase-like [Cynara cardunculus var. scolymus]	sp|Q8H0F2|ANGT_GENTR;;	Anthocyanin 3'-O-beta-glucosyltransferase OS=Gentiana triflora OX=55190 PE=1 SV=1;;	------	------	------
TRINITY_DN10303_c0_g2	449	GO:0043231;;GO:0016758;;GO:0008194;	cellular_component;;molecular_function;;molecular_function;;	CC:intracellular membrane-bounded organelle;;MF:transferase activity, transferring hexosyl groups;;MF:UDP-glycosyltransferase activity;;	K08237	E2.4.1.218	------	------	COG1819	S:Function unknown	XP_024986403.1	hydroquinone glucosyltransferase-like [Cynara cardunculus var. scolymus]	sp|Q9AR73|HQGT_RAUSE;;	Hydroquinone glucosyltransferase OS=Rauvolfia serpentina OX=4060 GN=AS PE=1 SV=1;;	------	------	------
TRINITY_DN15998_c1_g2	1756	GO:0016758;	molecular_function;;	MF:transferase activity, transferring hexosyl groups;;	------	------	------	------	COG1819	S:Function unknown	XP_024972853.1	UDP-glycosyltransferase 89B2 [Cynara cardunculus var. scolymus]	sp|Q6VAA5|U89B2_STERE;;	UDP-glycosyltransferase 89B2 OS=Stevia rebaudiana OX=55670 GN=UGT89B2 PE=2 SV=1;;	PF00201	UDPGT	UDP-glucoronosyl and UDP-glucosyl transferase
TRINITY_DN4611_c2_g1	3103	GO:0043231;;GO:0016758;;GO:0008194;	cellular_component;;molecular_function;;molecular_function;;	CC:intracellular membrane-bounded organelle;;MF:transferase activity, transferring hexosyl groups;;MF:UDP-glycosyltransferase activity;;	------	------	------	------	COG1819	O:Posttranslational modification, protein turnover, chaperones	AYW01716.1	glycosyltransferase UGT90A14 [Carthamus tinctorius]	sp|Q9ZVX4|U90A1_ARATH;;	UDP-glycosyltransferase 90A1 OS=Arabidopsis thaliana OX=3702 GN=UGT90A1 PE=2 SV=1;;	PF00201	UDPGT	UDP-glucoronosyl and UDP-glucosyl transferase
TRINITY_DN1218_c0_g2	1023	GO:0043231;;GO:0016758;;GO:0008194;	cellular_component;;molecular_function;;molecular_function;;	CC:intracellular membrane-bounded organelle;;MF:transferase activity, transferring hexosyl groups;;MF:UDP-glycosyltransferase activity;;	------	------	------	------	COG1819	S:Function unknown	ANW09828.1	UDP-glycosyltransferase 16 [Carthamus tinctorius]	sp|A0A068J840|UGT1_PANGI;;	UDP-glycosyltransferase 1 OS=Panax ginseng OX=4054 GN=UGT1 PE=1 SV=1;;	PF00201	UDPGT	UDP-glucoronosyl and UDP-glucosyl transferase
TRINITY_DN4869_c1_g4	2948	GO:0043231;;GO:0016758;;GO:0008194;	cellular_component;;molecular_function;;molecular_function;;	CC:intracellular membrane-bounded organelle;;MF:transferase activity, transferring hexosyl groups;;MF:UDP-glycosyltransferase activity;;	K13496	UGT73C	map00908	Zeatin biosynthesis	COG1819	S:Function unknown	XP_024986023.1	UDP-glycosyltransferase 73C3-like [Cynara cardunculus var. scolymus]	sp|Q9ZQ94|U73C5_ARATH;;	UDP-glycosyltransferase 73C5 OS=Arabidopsis thaliana OX=3702 GN=UGT73C5 PE=2 SV=1;;	PF00201	UDPGT	UDP-glucoronosyl and UDP-glucosyl transferase
TRINITY_DN6162_c0_g4	1592	GO:0043231;;GO:0016758;;GO:0008194;	cellular_component;;molecular_function;;molecular_function;;	CC:intracellular membrane-bounded organelle;;MF:transferase activity, transferring hexosyl groups;;MF:UDP-glycosyltransferase activity;;	------	------	------	------	COG1819	O:Posttranslational modification, protein turnover, chaperones	XP_024989592.1	UDP-glycosyltransferase 91D1-like [Cynara cardunculus var. scolymus]	sp|Q6VAA8|U91D1_STERE;;	UDP-glycosyltransferase 91D1 OS=Stevia rebaudiana OX=55670 GN=UGT91D1 PE=2 SV=1;;	PF00201;;PF04101	UDPGT;;Glyco_tran_28_C	UDP-glucoronosyl and UDP-glucosyl transferase;;Glycosyltransferase family 28 C-terminal domain
TRINITY_DN8492_c0_g2	2553	GO:0043231;;GO:0016758;;GO:0008194;	cellular_component;;molecular_function;;molecular_function;;	CC:intracellular membrane-bounded organelle;;MF:transferase activity, transferring hexosyl groups;;MF:UDP-glycosyltransferase activity;;	K23154	CGT	------	------	COG1819	S:Function unknown	XP_024974936.1	UDP-glycosyltransferase 708C1-like [Cynara cardunculus var. scolymus]	sp|A0A0A1H7N4|708C2_FAGES;;	UDP-glycosyltransferase 708C2 OS=Fagopyrum esculentum OX=3617 GN=UGT708C2 PE=1 SV=1;;	PF00201	UDPGT	UDP-glucoronosyl and UDP-glucosyl transferase
TRINITY_DN13386_c0_g1	1776	GO:0016758;	molecular_function;;	MF:transferase activity, transferring hexosyl groups;;	------	------	------	------	COG1819	S:Function unknown	XP_024975644.1	UDP-glycosyltransferase 83A1-like [Cynara cardunculus var. scolymus]	sp|Q9SGA8|U83A1_ARATH;;	UDP-glycosyltransferase 83A1 OS=Arabidopsis thaliana OX=3702 GN=UGT83A1 PE=2 SV=1;;	PF00201	UDPGT	UDP-glucoronosyl and UDP-glucosyl transferase
TRINITY_DN67136_c0_g1	1291	GO:0016758;	molecular_function;;	MF:transferase activity, transferring hexosyl groups;;	------	------	------	------	COG1819	S:Function unknown	PWA89810.1	UDP-glycosyltransferase 71E1 [Artemisia annua]	sp|Q6VAB2|U71E1_STERE;;	UDP-glycosyltransferase 71E1 OS=Stevia rebaudiana OX=55670 GN=UGT71E1 PE=2 SV=1;;	PF00201	UDPGT	UDP-glucoronosyl and UDP-glucosyl transferase
TRINITY_DN9807_c0_g3	246	GO:0016758;	molecular_function;;	MF:transferase activity, transferring hexosyl groups;;	------	------	------	------	COG1819	S:Function unknown	ANW09828.1	UDP-glycosyltransferase 16 [Carthamus tinctorius]	sp|Q6VAB2|U71E1_STERE;;	UDP-glycosyltransferase 71E1 OS=Stevia rebaudiana OX=55670 GN=UGT71E1 PE=2 SV=1;;	------	------	------
TRINITY_DN34519_c0_g5	1360	GO:0006621;;GO:0015074;;GO:0015031;;GO:0016021;;GO:0005789;;GO:0003676;;GO:0046923;;GO:0008270;	biological_process;;biological_process;;biological_process;;cellular_component;;cellular_component;;molecular_function;;molecular_function;;molecular_function;;	BP:protein retention in ER lumen;;BP:DNA integration;;BP:protein transport;;CC:integral component of membrane;;CC:endoplasmic reticulum membrane;;MF:nucleic acid binding;;MF:ER retention sequence binding;;MF:zinc ion binding;;	------	------	------	------	------	------	XP_025012335.1	UDP-glycosyltransferase 83A1 [Ricinus communis]	------	------	------	------	------
TRINITY_DN6680_c0_g1	449	GO:0043231;;GO:0016758;;GO:0008194;	cellular_component;;molecular_function;;molecular_function;;	CC:intracellular membrane-bounded organelle;;MF:transferase activity, transferring hexosyl groups;;MF:UDP-glycosyltransferase activity;;	------	------	------	------	COG1819	S:Function unknown	AYW01716.1	glycosyltransferase UGT90A14 [Carthamus tinctorius]	sp|Q9ZVX4|U90A1_ARATH;;	UDP-glycosyltransferase 90A1 OS=Arabidopsis thaliana OX=3702 GN=UGT90A1 PE=2 SV=1;;	------	------	------
TRINITY_DN5432_c0_g1	2289	GO:0043231;;GO:0016758;;GO:0008194;	cellular_component;;molecular_function;;molecular_function;;	CC:intracellular membrane-bounded organelle;;MF:transferase activity, transferring hexosyl groups;;MF:UDP-glycosyltransferase activity;;	------	------	------	------	------	------	XP_024989441.1	UDP-glycosyltransferase 43-like [Cynara cardunculus var. scolymus]	sp|A0A172J2G3|UGT43_PUEML;;	UDP-glycosyltransferase 43 OS=Pueraria montana var. lobata OX=3893 GN=UGT43 PE=1 SV=2;;	PF00201	UDPGT	UDP-glucoronosyl and UDP-glucosyl transferase
TRINITY_DN7116_c0_g1	305	GO:0016758;	molecular_function;;	MF:transferase activity, transferring hexosyl groups;;	------	------	------	------	COG1819	S:Function unknown	AOC55048.1	glucosyltransferase 71E5 [Carthamus tinctorius]	sp|Q6VAB2|U71E1_STERE;;	UDP-glycosyltransferase 71E1 OS=Stevia rebaudiana OX=55670 GN=UGT71E1 PE=2 SV=1;;	PF00201	UDPGT	UDP-glucoronosyl and UDP-glucosyl transferase
TRINITY_DN14226_c0_g1	512	GO:0043231;;GO:0016758;;GO:0033837;;GO:0008194;	cellular_component;;molecular_function;;molecular_function;;molecular_function;;	CC:intracellular membrane-bounded organelle;;MF:transferase activity, transferring hexosyl groups;;MF:anthocyanin 3'-O-beta-glucosyltransferase activity;;MF:UDP-glycosyltransferase activity;;	K23260	TOGT1	map00940	Phenylpropanoid biosynthesis	COG1819	S:Function unknown	KVH93295.1	UDP-glucuronosyl/UDP-glucosyltransferase, partial [Cynara cardunculus var. scolymus]	sp|Q8H0F2|ANGT_GENTR;;	Anthocyanin 3'-O-beta-glucosyltransferase OS=Gentiana triflora OX=55190 PE=1 SV=1;;	PF00201	UDPGT	UDP-glucoronosyl and UDP-glucosyl transferase
TRINITY_DN11417_c0_g3	543	GO:0016758;	molecular_function;;	MF:transferase activity, transferring hexosyl groups;;	------	------	------	------	COG1819	S:Function unknown	XP_024973597.1	crocetin glucosyltransferase, chloroplastic-like [Cynara cardunculus var. scolymus]	sp|K4CWS6|U75C1_SOLLC;;	UDP-glycosyltransferase 75C1 OS=Solanum lycopersicum OX=4081 GN=UGT75C1 PE=1 SV=1;;	PF00201	UDPGT	UDP-glucoronosyl and UDP-glucosyl transferase
TRINITY_DN21822_c0_g3	616	GO:0043231;;GO:0016758;;GO:0008194;;GO:0080044;;GO:0080043;	cellular_component;;molecular_function;;molecular_function;;molecular_function;;molecular_function;;	CC:intracellular membrane-bounded organelle;;MF:transferase activity, transferring hexosyl groups;;MF:UDP-glycosyltransferase activity;;MF:quercetin 7-O-glucosyltransferase activity;;MF:quercetin 3-O-glucosyltransferase activity;;	------	------	------	------	COG1819	S:Function unknown	XP_024994502.1	UDP-glycosyltransferase 76B1-like [Cynara cardunculus var. scolymus]	sp|Q9C768|U76B1_ARATH;;	UDP-glycosyltransferase 76B1 OS=Arabidopsis thaliana OX=3702 GN=UGT76B1 PE=2 SV=1;;	------	------	------
TRINITY_DN4395_c0_g2	2285	GO:0043231;;GO:0016758;;GO:0008194;	cellular_component;;molecular_function;;molecular_function;;	CC:intracellular membrane-bounded organelle;;MF:transferase activity, transferring hexosyl groups;;MF:UDP-glycosyltransferase activity;;	K13496	UGT73C	map00908	Zeatin biosynthesis	COG1819	G:Carbohydrate transport and metabolism	KVH90497.1	UDP-glucuronosyl/UDP-glucosyltransferase [Cynara cardunculus var. scolymus]	sp|Q9ZQ95|U73C6_ARATH;;	UDP-glycosyltransferase 73C6 OS=Arabidopsis thaliana OX=3702 GN=UGT73C6 PE=2 SV=1;;	PF00201	UDPGT	UDP-glucoronosyl and UDP-glucosyl transferase
TRINITY_DN13153_c0_g1	4127	GO:0043231;;GO:0016758;;GO:0008194;	cellular_component;;molecular_function;;molecular_function;;	CC:intracellular membrane-bounded organelle;;MF:transferase activity, transferring hexosyl groups;;MF:UDP-glycosyltransferase activity;;	------	------	------	------	COG1819	O:Posttranslational modification, protein turnover, chaperones	XP_024995450.1	uncharacterized protein LOC112528661 [Cynara cardunculus var. scolymus]	sp|Q2V6J9|UFOG7_FRAAN;;	UDP-glucose flavonoid 3-O-glucosyltransferase 7 OS=Fragaria ananassa OX=3747 GN=GT7 PE=1 SV=1;;	PF00201	UDPGT	UDP-glucoronosyl and UDP-glucosyl transferase
TRINITY_DN1259_c0_g1	471	GO:0043231;;GO:0016758;;GO:0008194;	cellular_component;;molecular_function;;molecular_function;;	CC:intracellular membrane-bounded organelle;;MF:transferase activity, transferring hexosyl groups;;MF:UDP-glycosyltransferase activity;;	------	------	------	------	COG1819	T:Signal transduction mechanisms	XP_024975069.1	UDP-glycosyltransferase 87A1-like [Cynara cardunculus var. scolymus]	sp|O64732|U87A1_ARATH;;	UDP-glycosyltransferase 87A1 OS=Arabidopsis thaliana OX=3702 GN=UGT87A1 PE=2 SV=1;;	------	------	------
TRINITY_DN54964_c0_g2	1189	GO:0016021;;GO:0043231;;GO:0016758;;GO:0008194;	cellular_component;;cellular_component;;molecular_function;;molecular_function;;	CC:integral component of membrane;;CC:intracellular membrane-bounded organelle;;MF:transferase activity, transferring hexosyl groups;;MF:UDP-glycosyltransferase activity;;	K22845	PGT1	map00941	Flavonoid biosynthesis	COG1819	S:Function unknown	KVI07143.1	UDP-glucuronosyl/UDP-glucosyltransferase [Cynara cardunculus var. scolymus]	sp|Q9LK73|U88A1_ARATH;;	UDP-glycosyltransferase 88A1 OS=Arabidopsis thaliana OX=3702 GN=UGT88A1 PE=2 SV=1;;	PF00201	UDPGT	UDP-glucoronosyl and UDP-glucosyl transferase
TRINITY_DN4017_c0_g1	430	GO:0016758;	molecular_function;;	MF:transferase activity, transferring hexosyl groups;;	K23452	UGT85A	map00908	Zeatin biosynthesis	COG1819	S:Function unknown	XP_024966595.1	UDP-glycosyltransferase 85A8-like [Cynara cardunculus var. scolymus]	sp|Q6VAB3|U85A8_STERE;;	UDP-glycosyltransferase 85A8 OS=Stevia rebaudiana OX=55670 GN=UGT85A8 PE=2 SV=1;;	------	------	------
TRINITY_DN2073_c1_g1	558	GO:0043231;;GO:0016758;;GO:0008194;	cellular_component;;molecular_function;;molecular_function;;	CC:intracellular membrane-bounded organelle;;MF:transferase activity, transferring hexosyl groups;;MF:UDP-glycosyltransferase activity;;	K23260	TOGT1	map00940	Phenylpropanoid biosynthesis	COG1819	S:Function unknown	XP_024979892.1	scopoletin glucosyltransferase-like [Cynara cardunculus var. scolymus]	sp|Q8H0F2|ANGT_GENTR;;	Anthocyanin 3'-O-beta-glucosyltransferase OS=Gentiana triflora OX=55190 PE=1 SV=1;;	PF00201	UDPGT	UDP-glucoronosyl and UDP-glucosyl transferase
TRINITY_DN20889_c0_g1	1745	GO:0043231;;GO:0016758;;GO:0008194;	cellular_component;;molecular_function;;molecular_function;;	CC:intracellular membrane-bounded organelle;;MF:transferase activity, transferring hexosyl groups;;MF:UDP-glycosyltransferase activity;;	K08237	E2.4.1.218	------	------	COG1819	S:Function unknown	XP_024992826.1	hydroquinone glucosyltransferase-like [Cynara cardunculus var. scolymus]	sp|Q9AR73|HQGT_RAUSE;;	Hydroquinone glucosyltransferase OS=Rauvolfia serpentina OX=4060 GN=AS PE=1 SV=1;;	PF00201	UDPGT	UDP-glucoronosyl and UDP-glucosyl transferase
TRINITY_DN4031_c2_g1	2843	GO:0016021;;GO:0043231;;GO:0016758;;GO:0008194;	cellular_component;;cellular_component;;molecular_function;;molecular_function;;	CC:integral component of membrane;;CC:intracellular membrane-bounded organelle;;MF:transferase activity, transferring hexosyl groups;;MF:UDP-glycosyltransferase activity;;	K22845	PGT1	map00941	Flavonoid biosynthesis	COG1819	S:Function unknown	KVI07143.1	UDP-glucuronosyl/UDP-glucosyltransferase [Cynara cardunculus var. scolymus]	sp|Q6VAA7|U88B1_STERE;;	UDP-glycosyltransferase 88B1 OS=Stevia rebaudiana OX=55670 GN=UGT88B1 PE=2 SV=1;;	PF00201	UDPGT	UDP-glucoronosyl and UDP-glucosyl transferase
TRINITY_DN28343_c0_g1	2554	GO:0043231;;GO:0016758;;GO:0008194;	cellular_component;;molecular_function;;molecular_function;;	CC:intracellular membrane-bounded organelle;;MF:transferase activity, transferring hexosyl groups;;MF:UDP-glycosyltransferase activity;;	------	------	------	------	COG1819	S:Function unknown	XP_024978466.1	anthocyanidin 3-O-glucosyltransferase 2-like [Cynara cardunculus var. scolymus]	sp|D3THI6|U7A15_MALDO;;	UDP-glycosyltransferase 71A15 OS=Malus domestica OX=3750 GN=UGT71A15 PE=1 SV=1;;	PF00201	UDPGT	UDP-glucoronosyl and UDP-glucosyl transferase
TRINITY_DN28771_c0_g2	1663	GO:0016758;	molecular_function;;	MF:transferase activity, transferring hexosyl groups;;	------	------	------	------	COG1819	S:Function unknown	XP_024975644.1	UDP-glycosyltransferase 83A1-like [Cynara cardunculus var. scolymus]	sp|Q9SGA8|U83A1_ARATH;;	UDP-glycosyltransferase 83A1 OS=Arabidopsis thaliana OX=3702 GN=UGT83A1 PE=2 SV=1;;	PF00201	UDPGT	UDP-glucoronosyl and UDP-glucosyl transferase
TRINITY_DN10303_c1_g1	280	GO:0043231;;GO:0016758;;GO:0008194;	cellular_component;;molecular_function;;molecular_function;;	CC:intracellular membrane-bounded organelle;;MF:transferase activity, transferring hexosyl groups;;MF:UDP-glycosyltransferase activity;;	K08237	E2.4.1.218	------	------	COG1819	S:Function unknown	XP_023770174.1	hydroquinone glucosyltransferase-like [Lactuca sativa]	sp|Q8W4C2|U72B2_ARATH;;	UDP-glycosyltransferase 72B2 OS=Arabidopsis thaliana OX=3702 GN=UGT72B2 PE=2 SV=1;;	------	------	------
TRINITY_DN27742_c0_g1	1748	GO:0043231;;GO:0016758;;GO:0008194;	cellular_component;;molecular_function;;molecular_function;;	CC:intracellular membrane-bounded organelle;;MF:transferase activity, transferring hexosyl groups;;MF:UDP-glycosyltransferase activity;;	K13495	CISZOG	map00908	Zeatin biosynthesis	COG1819	S:Function unknown	XP_024968742.1	zeatin O-glucosyltransferase-like [Cynara cardunculus var. scolymus]	sp|Q9ZSK5|ZOG_PHALU;;	Zeatin O-glucosyltransferase OS=Phaseolus lunatus OX=3884 GN=ZOG1 PE=2 SV=1;;	PF00201	UDPGT	UDP-glucoronosyl and UDP-glucosyl transferase
TRINITY_DN17817_c0_g6	298	GO:0016758;;GO:0016740;	molecular_function;;molecular_function;;	MF:transferase activity, transferring hexosyl groups;;MF:transferase activity;;	------	------	------	------	COG1819	S:Function unknown	XP_024978495.1	UDP-glycosyltransferase 83A1-like [Cynara cardunculus var. scolymus]	sp|Q9SGA8|U83A1_ARATH;;	UDP-glycosyltransferase 83A1 OS=Arabidopsis thaliana OX=3702 GN=UGT83A1 PE=2 SV=1;;	------	------	------
TRINITY_DN19924_c0_g1	239	GO:0043231;;GO:0016758;;GO:0008194;	cellular_component;;molecular_function;;molecular_function;;	CC:intracellular membrane-bounded organelle;;MF:transferase activity, transferring hexosyl groups;;MF:UDP-glycosyltransferase activity;;	------	------	------	------	COG1819	S:Function unknown	ANW09829.1	UDP-glycosyltransferase 25 [Carthamus tinctorius]	sp|Q9SY84|U90A2_ARATH;;	UDP-glycosyltransferase 90A2 OS=Arabidopsis thaliana OX=3702 GN=UGT90A2 PE=2 SV=1;;	PF00201	UDPGT	UDP-glucoronosyl and UDP-glucosyl transferase
TRINITY_DN21822_c0_g5	407	GO:0006412;;GO:0005840;;GO:0003735;;GO:0016758;	biological_process;;cellular_component;;molecular_function;;molecular_function;;	BP:translation;;CC:ribosome;;MF:structural constituent of ribosome;;MF:transferase activity, transferring hexosyl groups;;	------	------	------	------	------	------	XP_024994502.1	UDP-glycosyltransferase 76B1-like [Cynara cardunculus var. scolymus]	sp|Q9C768|U76B1_ARATH;;	UDP-glycosyltransferase 76B1 OS=Arabidopsis thaliana OX=3702 GN=UGT76B1 PE=2 SV=1;;	------	------	------
TRINITY_DN5218_c0_g3	999	GO:0102241;;GO:0016758;	molecular_function;;molecular_function;;	MF:soyasaponin III rhamnosyltransferase activity;;MF:transferase activity, transferring hexosyl groups;;	------	------	------	------	COG1819	S:Function unknown	XP_024968608.1	putative UDP-rhamnose:rhamnosyltransferase 1 [Cynara cardunculus var. scolymus]	sp|Q940V3|U91A1_ARATH;;	UDP-glycosyltransferase 91A1 OS=Arabidopsis thaliana OX=3702 GN=UGT91A1 PE=2 SV=1;;	PF00201;;PF04101	UDPGT;;Glyco_tran_28_C	UDP-glucoronosyl and UDP-glucosyl transferase;;Glycosyltransferase family 28 C-terminal domain
TRINITY_DN72751_c0_g1	990	GO:0043231;;GO:0016758;;GO:0008194;	cellular_component;;molecular_function;;molecular_function;;	CC:intracellular membrane-bounded organelle;;MF:transferase activity, transferring hexosyl groups;;MF:UDP-glycosyltransferase activity;;	K23452;ccav	UGT85A;	map00908	Zeatin biosynthesis	COG1819	S:Function unknown	XP_024963913.1	7-deoxyloganetin glucosyltransferase-like [Cynara cardunculus var. scolymus]	sp|F8WKW1|UGT2_GARJA;;	7-deoxyloganetin glucosyltransferase OS=Gardenia jasminoides OX=114476 GN=UGT85A24 PE=1 SV=1;;	PF00201	UDPGT	UDP-glucoronosyl and UDP-glucosyl transferase
TRINITY_DN66772_c0_g1	1836	GO:0016758;	molecular_function;;	MF:transferase activity, transferring hexosyl groups;;	------	------	------	------	COG1819	S:Function unknown	XP_024979006.1	UDP-glycosyltransferase 88B1-like [Cynara cardunculus var. scolymus]	sp|Q6VAA7|U88B1_STERE;;	UDP-glycosyltransferase 88B1 OS=Stevia rebaudiana OX=55670 GN=UGT88B1 PE=2 SV=1;;	PF00201	UDPGT	UDP-glucoronosyl and UDP-glucosyl transferase
TRINITY_DN2638_c0_g1	2122	GO:0043231;;GO:0016758;;GO:0008194;	cellular_component;;molecular_function;;molecular_function;;	CC:intracellular membrane-bounded organelle;;MF:transferase activity, transferring hexosyl groups;;MF:UDP-glycosyltransferase activity;;	K13496	UGT73C	map00908	Zeatin biosynthesis	COG1819	S:Function unknown	XP_024985592.1	UDP-glycosyltransferase 73C5-like [Cynara cardunculus var. scolymus]	sp|Q9ZQ94|U73C5_ARATH;;	UDP-glycosyltransferase 73C5 OS=Arabidopsis thaliana OX=3702 GN=UGT73C5 PE=2 SV=1;;	PF00201;;PF13607	UDPGT;;Succ_CoA_lig	UDP-glucoronosyl and UDP-glucosyl transferase;;Succinyl-CoA ligase like flavodoxin domain
TRINITY_DN10303_c0_g3	523	GO:0043231;;GO:0016758;;GO:0008194;	cellular_component;;molecular_function;;molecular_function;;	CC:intracellular membrane-bounded organelle;;MF:transferase activity, transferring hexosyl groups;;MF:UDP-glycosyltransferase activity;;	K08237	E2.4.1.218	------	------	COG1819	S:Function unknown	XP_024986403.1	hydroquinone glucosyltransferase-like [Cynara cardunculus var. scolymus]	sp|Q8W4C2|U72B2_ARATH;;	UDP-glycosyltransferase 72B2 OS=Arabidopsis thaliana OX=3702 GN=UGT72B2 PE=2 SV=1;;	PF00201	UDPGT	UDP-glucoronosyl and UDP-glucosyl transferase
TRINITY_DN6162_c0_g1	1797	GO:0043231;;GO:0016758;;GO:0008194;	cellular_component;;molecular_function;;molecular_function;;	CC:intracellular membrane-bounded organelle;;MF:transferase activity, transferring hexosyl groups;;MF:UDP-glycosyltransferase activity;;	------	------	------	------	COG1819	S:Function unknown	XP_024997007.1	UDP-glycosyltransferase 91D1-like [Cynara cardunculus var. scolymus]	sp|Q6VAA8|U91D1_STERE;;	UDP-glycosyltransferase 91D1 OS=Stevia rebaudiana OX=55670 GN=UGT91D1 PE=2 SV=1;;	PF00201;;PF04101	UDPGT;;Glyco_tran_28_C	UDP-glucoronosyl and UDP-glucosyl transferase;;Glycosyltransferase family 28 C-terminal domain
TRINITY_DN6251_c0_g1	2248	GO:0043231;;GO:0016758;;GO:0008194;	cellular_component;;molecular_function;;molecular_function;;	CC:intracellular membrane-bounded organelle;;MF:transferase activity, transferring hexosyl groups;;MF:UDP-glycosyltransferase activity;;	------	------	------	------	COG1819	S:Function unknown	XP_024975069.1	UDP-glycosyltransferase 87A1-like [Cynara cardunculus var. scolymus]	sp|O64733|U87A2_ARATH;;	UDP-glycosyltransferase 87A2 OS=Arabidopsis thaliana OX=3702 GN=UGT87A2 PE=1 SV=1;;	PF00201	UDPGT	UDP-glucoronosyl and UDP-glucosyl transferase
TRINITY_DN2113_c1_g2	3436	GO:0016491;;GO:0010181;;GO:0000030;	molecular_function;;molecular_function;;molecular_function;;	MF:oxidoreductase activity;;MF:FMN binding;;MF:mannosyltransferase activity;;	K03842	ALG1	map00510;;map00513	N-Glycan biosynthesis;;Various types of N-glycan biosynthesis	COG0438	E:Amino acid transport and metabolism	XP_024968238.1	UDP-glycosyltransferase TURAN [Cynara cardunculus var. scolymus]	sp|Q8L7M0|TUN_ARATH;;	UDP-glycosyltransferase TURAN OS=Arabidopsis thaliana OX=3702 GN=TUN PE=2 SV=1;;	PF00534;;PF13439	Glycos_transf_1;;Glyco_transf_4	Glycosyl transferases group 1;;Glycosyltransferase Family 4
TRINITY_DN18860_c0_g1	1088	GO:0009451;;GO:0043231;;GO:0005739;;GO:0016758;	biological_process;;cellular_component;;cellular_component;;molecular_function;;	BP:RNA modification;;CC:intracellular membrane-bounded organelle;;CC:mitochondrion;;MF:transferase activity, transferring hexosyl groups;;	------	------	------	------	------	------	XP_024996068.1	anthocyanidin 3-O-glucosyltransferase 2-like [Cynara cardunculus var. scolymus]	sp|D3THI6|U7A15_MALDO;;	UDP-glycosyltransferase 71A15 OS=Malus domestica OX=3750 GN=UGT71A15 PE=1 SV=1;;	PF00201	UDPGT	UDP-glucoronosyl and UDP-glucosyl transferase
TRINITY_DN63857_c0_g1	1081	GO:0009718;;GO:0006635;;GO:0043473;;GO:0043231;;GO:0005777;;GO:0102455;;GO:0016758;;GO:0003997;;GO:0008194;	biological_process;;biological_process;;biological_process;;cellular_component;;cellular_component;;molecular_function;;molecular_function;;molecular_function;;molecular_function;;	BP:anthocyanin-containing compound biosynthetic process;;BP:fatty acid beta-oxidation;;BP:pigmentation;;CC:intracellular membrane-bounded organelle;;CC:peroxisome;;MF:anthocyanidin 3-O-glucoside 2''-O-glucosyltransferase activity;;MF:transferase activity, transferring hexosyl groups;;MF:acyl-CoA oxidase activity;;MF:UDP-glycosyltransferase activity;;	K22794;K12933	FG3;3GGT	map00942;;map00944	Anthocyanin biosynthesis;;Flavone and flavonol biosynthesis	COG1819	J:Translation, ribosomal structure and biogenesis	XP_024987342.1	anthocyanidin 3-O-glucoside 2'-O-glucosyltransferase-like [Cynara cardunculus var. scolymus]	sp|Q53UH4|DUSKY_IPONI;;	Anthocyanidin 3-O-glucoside 2'-O-glucosyltransferase OS=Ipomoea nil OX=35883 GN=3GGT PE=1 SV=1;;	PF00201	UDPGT	UDP-glucoronosyl and UDP-glucosyl transferase
TRINITY_DN43694_c0_g1	973	GO:0043231;;GO:0016758;;GO:0008194;	cellular_component;;molecular_function;;molecular_function;;	CC:intracellular membrane-bounded organelle;;MF:transferase activity, transferring hexosyl groups;;MF:UDP-glycosyltransferase activity;;	K23452	UGT85A	map00908	Zeatin biosynthesis	COG1819	S:Function unknown	XP_024963212.1	7-deoxyloganetic acid glucosyltransferase-like [Cynara cardunculus var. scolymus]	sp|U5NH37|7DLGT_CATRO;;	7-deoxyloganetic acid glucosyl transferase OS=Catharanthus roseus OX=4058 GN=7DLGT PE=1 SV=1;;	------	------	------
TRINITY_DN11357_c0_g3	429	GO:0043231;;GO:0016758;;GO:0008194;;GO:0080044;;GO:0080043;	cellular_component;;molecular_function;;molecular_function;;molecular_function;;molecular_function;;	CC:intracellular membrane-bounded organelle;;MF:transferase activity, transferring hexosyl groups;;MF:UDP-glycosyltransferase activity;;MF:quercetin 7-O-glucosyltransferase activity;;MF:quercetin 3-O-glucosyltransferase activity;;	K13692	IAGLU	------	------	------	------	KVI08356.1	UDP-glucuronosyl/UDP-glucosyltransferase [Cynara cardunculus var. scolymus]	sp|Q9ZVY5|U75B2_ARATH;;	UDP-glycosyltransferase 75B2 OS=Arabidopsis thaliana OX=3702 GN=UGT75B2 PE=2 SV=1;;	------	------	------
TRINITY_DN4017_c0_g3	2329	GO:0043231;;GO:0016758;;GO:0008194;	cellular_component;;molecular_function;;molecular_function;;	CC:intracellular membrane-bounded organelle;;MF:transferase activity, transferring hexosyl groups;;MF:UDP-glycosyltransferase activity;;	K23452	UGT85A	map00908	Zeatin biosynthesis	COG1819	S:Function unknown	XP_024966595.1	UDP-glycosyltransferase 85A8-like [Cynara cardunculus var. scolymus]	sp|Q6VAB3|U85A8_STERE;;	UDP-glycosyltransferase 85A8 OS=Stevia rebaudiana OX=55670 GN=UGT85A8 PE=2 SV=1;;	PF00201;;PF04101	UDPGT;;Glyco_tran_28_C	UDP-glucoronosyl and UDP-glucosyl transferase;;Glycosyltransferase family 28 C-terminal domain
TRINITY_DN7642_c0_g3	362	GO:0043231;;GO:0016758;;GO:0008194;	cellular_component;;molecular_function;;molecular_function;;	CC:intracellular membrane-bounded organelle;;MF:transferase activity, transferring hexosyl groups;;MF:UDP-glycosyltransferase activity;;	K08237	E2.4.1.218	------	------	COG1819	S:Function unknown	PWA87820.1	UDP-glucuronosyl/UDP-glucosyltransferase [Artemisia annua]	sp|Q9AR73|HQGT_RAUSE;;	Hydroquinone glucosyltransferase OS=Rauvolfia serpentina OX=4060 GN=AS PE=1 SV=1;;	PF00201	UDPGT	UDP-glucoronosyl and UDP-glucosyl transferase
TRINITY_DN14510_c0_g1	1769	GO:0016758;	molecular_function;;	MF:transferase activity, transferring hexosyl groups;;	------	------	------	------	COG1819	S:Function unknown	XP_024989629.1	UDP-glycosyltransferase 92A1-like [Cynara cardunculus var. scolymus]	sp|Q9LXV0|U92A1_ARATH;;	UDP-glycosyltransferase 92A1 OS=Arabidopsis thaliana OX=3702 GN=UGT92A1 PE=2 SV=1;;	PF00201	UDPGT	UDP-glucoronosyl and UDP-glucosyl transferase
TRINITY_DN7642_c0_g1	510	GO:0043231;;GO:0016758;;GO:0050505;;GO:0008194;	cellular_component;;molecular_function;;molecular_function;;molecular_function;;	CC:intracellular membrane-bounded organelle;;MF:transferase activity, transferring hexosyl groups;;MF:hydroquinone glucosyltransferase activity;;MF:UDP-glycosyltransferase activity;;	K08237	E2.4.1.218	------	------	COG1819	S:Function unknown	XP_024986403.1	hydroquinone glucosyltransferase-like [Cynara cardunculus var. scolymus]	sp|Q9AR73|HQGT_RAUSE;;	Hydroquinone glucosyltransferase OS=Rauvolfia serpentina OX=4060 GN=AS PE=1 SV=1;;	PF00201	UDPGT	UDP-glucoronosyl and UDP-glucosyl transferase
TRINITY_DN5640_c1_g1	1646	GO:0016758;	molecular_function;;	MF:transferase activity, transferring hexosyl groups;;	K13493	UGT76C1_2	map00908	Zeatin biosynthesis	COG1819	S:Function unknown	XP_024978187.1	UDP-glycosyltransferase 76G1-like [Cynara cardunculus var. scolymus]	sp|Q6VAB4|U76G1_STERE;;	UDP-glycosyltransferase 76G1 OS=Stevia rebaudiana OX=55670 GN=UGT76G1 PE=1 SV=1;;	PF00201	UDPGT	UDP-glucoronosyl and UDP-glucosyl transferase
TRINITY_DN20515_c0_g1	1838	GO:0043231;;GO:0016758;;GO:0008194;	cellular_component;;molecular_function;;molecular_function;;	CC:intracellular membrane-bounded organelle;;MF:transferase activity, transferring hexosyl groups;;MF:UDP-glycosyltransferase activity;;	K13495	CISZOG	map00908	Zeatin biosynthesis	COG1819	S:Function unknown	XP_024980719.1	zeatin O-glucosyltransferase-like [Cynara cardunculus var. scolymus]	sp|Q9ZSK5|ZOG_PHALU;;	Zeatin O-glucosyltransferase OS=Phaseolus lunatus OX=3884 GN=ZOG1 PE=2 SV=1;;	PF00201	UDPGT	UDP-glucoronosyl and UDP-glucosyl transferase
TRINITY_DN13429_c0_g2	263	GO:0043231;;GO:0016758;;GO:0008194;	cellular_component;;molecular_function;;molecular_function;;	CC:intracellular membrane-bounded organelle;;MF:transferase activity, transferring hexosyl groups;;MF:UDP-glycosyltransferase activity;;	------	------	------	------	COG1819	S:Function unknown	XP_024979264.1	UDP-glycosyltransferase 83A1-like isoform X2 [Cynara cardunculus var. scolymus]	sp|Q9SGA8|U83A1_ARATH;;	UDP-glycosyltransferase 83A1 OS=Arabidopsis thaliana OX=3702 GN=UGT83A1 PE=2 SV=1;;	------	------	------
TRINITY_DN28454_c1_g2	664	GO:0043231;;GO:0016758;;GO:0008194;	cellular_component;;molecular_function;;molecular_function;;	CC:intracellular membrane-bounded organelle;;MF:transferase activity, transferring hexosyl groups;;MF:UDP-glycosyltransferase activity;;	------	------	------	------	COG1819	S:Function unknown	ANW09829.1	UDP-glycosyltransferase 25 [Carthamus tinctorius]	sp|Q9SY84|U90A2_ARATH;;	UDP-glycosyltransferase 90A2 OS=Arabidopsis thaliana OX=3702 GN=UGT90A2 PE=2 SV=1;;	------	------	------
TRINITY_DN18221_c0_g3	730	GO:0043231;;GO:0016758;;GO:0008194;;GO:0050275;;GO:0042802;	cellular_component;;molecular_function;;molecular_function;;molecular_function;;molecular_function;;	CC:intracellular membrane-bounded organelle;;MF:transferase activity, transferring hexosyl groups;;MF:UDP-glycosyltransferase activity;;MF:scopoletin glucosyltransferase activity;;MF:identical protein binding;;	K23260	TOGT1	map00940	Phenylpropanoid biosynthesis	COG1819	O:Posttranslational modification, protein turnover, chaperones	NP_001315561.1	scopoletin glucosyltransferase [Solanum lycopersicum]	sp|Q9AT54|SCGT_TOBAC;;	Scopoletin glucosyltransferase OS=Nicotiana tabacum OX=4097 GN=TOGT1 PE=1 SV=1;;	PF00201	UDPGT	UDP-glucoronosyl and UDP-glucosyl transferase
TRINITY_DN17817_c0_g3	379	GO:0016758;	molecular_function;;	MF:transferase activity, transferring hexosyl groups;;	------	------	------	------	COG1819	S:Function unknown	XP_024979264.1	UDP-glycosyltransferase 83A1-like isoform X2 [Cynara cardunculus var. scolymus]	sp|Q9SGA8|U83A1_ARATH;;	UDP-glycosyltransferase 83A1 OS=Arabidopsis thaliana OX=3702 GN=UGT83A1 PE=2 SV=1;;	PF00201	UDPGT	UDP-glucoronosyl and UDP-glucosyl transferase
TRINITY_DN18860_c0_g3	1654	GO:0043231;;GO:0016758;;GO:0008194;	cellular_component;;molecular_function;;molecular_function;;	CC:intracellular membrane-bounded organelle;;MF:transferase activity, transferring hexosyl groups;;MF:UDP-glycosyltransferase activity;;	------	------	------	------	COG1819	S:Function unknown	XP_024996553.1	anthocyanidin 3-O-glucosyltransferase 2-like [Cynara cardunculus var. scolymus]	sp|Q2V6K0|UFOG6_FRAAN;;	UDP-glucose flavonoid 3-O-glucosyltransferase 6 OS=Fragaria ananassa OX=3747 GN=GT6 PE=1 SV=1;;	PF00201	UDPGT	UDP-glucoronosyl and UDP-glucosyl transferase
TRINITY_DN1589_c0_g1	2507	GO:0043231;;GO:0016758;;GO:0008194;	cellular_component;;molecular_function;;molecular_function;;	CC:intracellular membrane-bounded organelle;;MF:transferase activity, transferring hexosyl groups;;MF:UDP-glycosyltransferase activity;;	------	------	------	------	COG1819	S:Function unknown	ANW09827.1	UDP-glycoslytransferase 3 [Carthamus tinctorius]	sp|Q2V6K0|UFOG6_FRAAN;;	UDP-glucose flavonoid 3-O-glucosyltransferase 6 OS=Fragaria ananassa OX=3747 GN=GT6 PE=1 SV=1;;	PF00201	UDPGT	UDP-glucoronosyl and UDP-glucosyl transferase
TRINITY_DN79846_c0_g1	298	GO:0016740;	molecular_function;;	MF:transferase activity;;	------	------	------	------	------	------	XP_024979255.1	UDP-glycosyltransferase 83A1-like isoform X1 [Cynara cardunculus var. scolymus]	sp|Q9SGA8|U83A1_ARATH;;	UDP-glycosyltransferase 83A1 OS=Arabidopsis thaliana OX=3702 GN=UGT83A1 PE=2 SV=1;;	------	------	------
TRINITY_DN3103_c0_g1	2712	GO:0016758;	molecular_function;;	MF:transferase activity, transferring hexosyl groups;;	------	------	------	------	COG1819	S:Function unknown	XP_024978495.1	UDP-glycosyltransferase 83A1-like [Cynara cardunculus var. scolymus]	sp|Q9SGA8|U83A1_ARATH;;	UDP-glycosyltransferase 83A1 OS=Arabidopsis thaliana OX=3702 GN=UGT83A1 PE=2 SV=1;;	PF00201	UDPGT	UDP-glucoronosyl and UDP-glucosyl transferase
TRINITY_DN2826_c0_g1	1668	GO:0016758;	molecular_function;;	MF:transferase activity, transferring hexosyl groups;;	K11820	UGT74B1	map00380;;map00966	Tryptophan metabolism;;Glucosinolate biosynthesis	COG1819	S:Function unknown	XP_024995293.1	UDP-glycosyltransferase 74B1-like [Cynara cardunculus var. scolymus]	sp|O48676|U74B1_ARATH;;	UDP-glycosyltransferase 74B1 OS=Arabidopsis thaliana OX=3702 GN=UGT74B1 PE=1 SV=1;;	PF00201	UDPGT	UDP-glucoronosyl and UDP-glucosyl transferase
TRINITY_DN1218_c0_g3	234	GO:0009451;;GO:0043231;;GO:0005739;;GO:0016758;;GO:0008194;	biological_process;;cellular_component;;cellular_component;;molecular_function;;molecular_function;;	BP:RNA modification;;CC:intracellular membrane-bounded organelle;;CC:mitochondrion;;MF:transferase activity, transferring hexosyl groups;;MF:UDP-glycosyltransferase activity;;	------	------	------	------	COG1819	S:Function unknown	ANW09828.1	UDP-glycosyltransferase 16 [Carthamus tinctorius]	sp|Q66PF3|UFOG3_FRAAN;;	Putative UDP-glucose flavonoid 3-O-glucosyltransferase 3 OS=Fragaria ananassa OX=3747 GN=GT3 PE=2 SV=1;;	------	------	------
TRINITY_DN63620_c3_g3	1270	GO:0043231;;GO:0016758;;GO:0008194;	cellular_component;;molecular_function;;molecular_function;;	CC:intracellular membrane-bounded organelle;;MF:transferase activity, transferring hexosyl groups;;MF:UDP-glycosyltransferase activity;;	------	------	------	------	COG1819	S:Function unknown	XP_024968108.1	UDP-glycosyltransferase 87A1-like [Cynara cardunculus var. scolymus]	sp|O64732|U87A1_ARATH;;	UDP-glycosyltransferase 87A1 OS=Arabidopsis thaliana OX=3702 GN=UGT87A1 PE=2 SV=1;;	PF00201	UDPGT	UDP-glucoronosyl and UDP-glucosyl transferase
TRINITY_DN20111_c0_g6	1589	GO:0043231;;GO:0016758;;GO:0008194;	cellular_component;;molecular_function;;molecular_function;;	CC:intracellular membrane-bounded organelle;;MF:transferase activity, transferring hexosyl groups;;MF:UDP-glycosyltransferase activity;;	------	------	------	------	COG1819	S:Function unknown	XP_024995334.1	UDP-glycosyltransferase 82A1 [Cynara cardunculus var. scolymus]	sp|Q9LHJ2|U82A1_ARATH;;	UDP-glycosyltransferase 82A1 OS=Arabidopsis thaliana OX=3702 GN=UGT82A1 PE=2 SV=1;;	PF00201	UDPGT	UDP-glucoronosyl and UDP-glucosyl transferase
TRINITY_DN14091_c0_g2	456	GO:0016021;;GO:0016758;	cellular_component;;molecular_function;;	CC:integral component of membrane;;MF:transferase activity, transferring hexosyl groups;;	K23452;ccav	UGT85A;	map00908	Zeatin biosynthesis	COG1819	S:Function unknown	PWA88341.1	UDP-glucuronosyl/UDP-glucosyltransferase [Artemisia annua]	sp|Q6VAA4|U85C1_STERE;;	UDP-glycosyltransferase 85C1 OS=Stevia rebaudiana OX=55670 GN=UGT85C1 PE=2 SV=1;;	PF00201	UDPGT	UDP-glucoronosyl and UDP-glucosyl transferase
TRINITY_DN18860_c0_g2	402	GO:0043231;;GO:0016758;;GO:0008194;	cellular_component;;molecular_function;;molecular_function;;	CC:intracellular membrane-bounded organelle;;MF:transferase activity, transferring hexosyl groups;;MF:UDP-glycosyltransferase activity;;	------	------	------	------	------	------	ANW09828.1	UDP-glycosyltransferase 16 [Carthamus tinctorius]	sp|Q40285|UFOG2_MANES;;	Anthocyanidin 3-O-glucosyltransferase 2;;	PF00201	UDPGT	UDP-glucoronosyl and UDP-glucosyl transferase
TRINITY_DN44650_c0_g1	313	GO:0043231;;GO:0005634;;GO:0016740;;GO:0003677;;GO:0016758;;GO:0046983;;GO:0008194;	cellular_component;;cellular_component;;molecular_function;;molecular_function;;molecular_function;;molecular_function;;molecular_function;;	CC:intracellular membrane-bounded organelle;;CC:nucleus;;MF:transferase activity;;MF:DNA binding;;MF:transferase activity, transferring hexosyl groups;;MF:protein dimerization activity;;MF:UDP-glycosyltransferase activity;;	K08237	E2.4.1.218	------	------	COG1819	S:Function unknown	XP_024986403.1	hydroquinone glucosyltransferase-like [Cynara cardunculus var. scolymus]	sp|Q9LNI1|U72B3_ARATH;;	UDP-glycosyltransferase 72B3 OS=Arabidopsis thaliana OX=3702 GN=UGT72B3 PE=2 SV=1;;	------	------	------
TRINITY_DN2073_c0_g1	1911	GO:0043231;;GO:0016758;;GO:0008194;	cellular_component;;molecular_function;;molecular_function;;	CC:intracellular membrane-bounded organelle;;MF:transferase activity, transferring hexosyl groups;;MF:UDP-glycosyltransferase activity;;	K23260	TOGT1	map00940	Phenylpropanoid biosynthesis	COG1819	S:Function unknown	XP_024979892.1	scopoletin glucosyltransferase-like [Cynara cardunculus var. scolymus]	sp|Q9AT54|SCGT_TOBAC;;	Scopoletin glucosyltransferase OS=Nicotiana tabacum OX=4097 GN=TOGT1 PE=1 SV=1;;	PF00201	UDPGT	UDP-glucoronosyl and UDP-glucosyl transferase
TRINITY_DN22720_c0_g1	673	GO:0016758;	molecular_function;;	MF:transferase activity, transferring hexosyl groups;;	------	------	------	------	COG1819	S:Function unknown	XP_024973597.1	crocetin glucosyltransferase, chloroplastic-like [Cynara cardunculus var. scolymus]	sp|K4CWS6|U75C1_SOLLC;;	UDP-glycosyltransferase 75C1 OS=Solanum lycopersicum OX=4081 GN=UGT75C1 PE=1 SV=1;;	------	------	------
TRINITY_DN6251_c2_g1	295	GO:0016758;	molecular_function;;	MF:transferase activity, transferring hexosyl groups;;	------	------	------	------	COG1819	S:Function unknown	XP_024975069.1	UDP-glycosyltransferase 87A1-like [Cynara cardunculus var. scolymus]	sp|O64732|U87A1_ARATH;;	UDP-glycosyltransferase 87A1 OS=Arabidopsis thaliana OX=3702 GN=UGT87A1 PE=2 SV=1;;	------	------	------
TRINITY_DN5633_c0_g2	1769	GO:0016758;;GO:0035251;	molecular_function;;molecular_function;;	MF:transferase activity, transferring hexosyl groups;;MF:UDP-glucosyltransferase activity;;	K23452;ccav	UGT85A;	map00908	Zeatin biosynthesis	------	------	XP_024964280.1	UDP-glycosyltransferase 85C2-like [Cynara cardunculus var. scolymus]	sp|Q6VAB0|U85C2_STERE;;	UDP-glycosyltransferase 85C2 OS=Stevia rebaudiana OX=55670 GN=UGT85C2 PE=1 SV=1;;	PF00201	UDPGT	UDP-glucoronosyl and UDP-glucosyl transferase
TRINITY_DN7977_c1_g1	1102	GO:0016758;	molecular_function;;	MF:transferase activity, transferring hexosyl groups;;	------	------	------	------	------	------	KVH94642.1	UDP-glucuronosyl/UDP-glucosyltransferase [Cynara cardunculus var. scolymus]	sp|Q6VAB1|U76H1_STERE;;	UDP-glycosyltransferase 76H1 OS=Stevia rebaudiana OX=55670 GN=UGT76H1 PE=2 SV=1;;	------	------	------
TRINITY_DN1218_c0_g1	378	GO:0043231;;GO:0016758;;GO:0008194;	cellular_component;;molecular_function;;molecular_function;;	CC:intracellular membrane-bounded organelle;;MF:transferase activity, transferring hexosyl groups;;MF:UDP-glycosyltransferase activity;;	------	------	------	------	COG1819	S:Function unknown	KVH91361.1	UDP-glucuronosyl/UDP-glucosyltransferase [Cynara cardunculus var. scolymus]	sp|Q66PF3|UFOG3_FRAAN;;	Putative UDP-glucose flavonoid 3-O-glucosyltransferase 3 OS=Fragaria ananassa OX=3747 GN=GT3 PE=2 SV=1;;	------	------	------
TRINITY_DN17817_c0_g1	4711	GO:0043231;;GO:0016758;;GO:0008194;	cellular_component;;molecular_function;;molecular_function;;	CC:intracellular membrane-bounded organelle;;MF:transferase activity, transferring hexosyl groups;;MF:UDP-glycosyltransferase activity;;	------	------	------	------	COG1819	S:Function unknown	PWA52924.1	UDP-glucuronosyl/UDP-glucosyltransferase [Artemisia annua]	sp|Q9SGA8|U83A1_ARATH;;	UDP-glycosyltransferase 83A1 OS=Arabidopsis thaliana OX=3702 GN=UGT83A1 PE=2 SV=1;;	PF00201	UDPGT	UDP-glucoronosyl and UDP-glucosyl transferase
TRINITY_DN33299_c0_g1	2666	GO:0016758;	molecular_function;;	MF:transferase activity, transferring hexosyl groups;;	------	------	------	------	COG1819	S:Function unknown	XP_024978495.1	UDP-glycosyltransferase 83A1-like [Cynara cardunculus var. scolymus]	sp|Q9SGA8|U83A1_ARATH;;	UDP-glycosyltransferase 83A1 OS=Arabidopsis thaliana OX=3702 GN=UGT83A1 PE=2 SV=1;;	PF00201	UDPGT	UDP-glucoronosyl and UDP-glucosyl transferase
TRINITY_DN61851_c0_g1	344	GO:0043231;;GO:0016758;;GO:0016740;;GO:0008194;	cellular_component;;molecular_function;;molecular_function;;molecular_function;;	CC:intracellular membrane-bounded organelle;;MF:transferase activity, transferring hexosyl groups;;MF:transferase activity;;MF:UDP-glycosyltransferase activity;;	------	------	------	------	COG1819	O:Posttranslational modification, protein turnover, chaperones	KVI02011.1	UDP-glucuronosyl/UDP-glucosyltransferase [Cynara cardunculus var. scolymus]	sp|F8WKW8|UGT9_GARJA;;	Beta-D-glucosyl crocetin beta-1,6-glucosyltransferase OS=Gardenia jasminoides OX=114476 GN=UGT94E5 PE=1 SV=1;;	------	------	------
TRINITY_DN4359_c1_g1	2913	GO:0043231;;GO:0016758;;GO:0008194;	cellular_component;;molecular_function;;molecular_function;;	CC:intracellular membrane-bounded organelle;;MF:transferase activity, transferring hexosyl groups;;MF:UDP-glycosyltransferase activity;;	K13496	UGT73C	map00908	Zeatin biosynthesis	COG1819	S:Function unknown	XP_024986767.1	UDP-glycosyltransferase 73C3-like [Cynara cardunculus var. scolymus]	sp|Q6VAA9|U73E1_STERE;;	UDP-glycosyltransferase 73E1 OS=Stevia rebaudiana OX=55670 GN=UGT73E1 PE=2 SV=1;;	PF00201	UDPGT	UDP-glucoronosyl and UDP-glucosyl transferase
TRINITY_DN83398_c0_g1	603	GO:0009451;;GO:0043231;;GO:0005739;;GO:0016758;;GO:0008194;	biological_process;;cellular_component;;cellular_component;;molecular_function;;molecular_function;;	BP:RNA modification;;CC:intracellular membrane-bounded organelle;;CC:mitochondrion;;MF:transferase activity, transferring hexosyl groups;;MF:UDP-glycosyltransferase activity;;	------	------	------	------	COG1819	S:Function unknown	XP_024996512.1	anthocyanidin 3-O-glucosyltransferase 2-like [Cynara cardunculus var. scolymus]	sp|Q66PF3|UFOG3_FRAAN;;	Putative UDP-glucose flavonoid 3-O-glucosyltransferase 3 OS=Fragaria ananassa OX=3747 GN=GT3 PE=2 SV=1;;	------	------	------
TRINITY_DN16690_c0_g2	1804	GO:0043231;;GO:0016758;;GO:0008194;	cellular_component;;molecular_function;;molecular_function;;	CC:intracellular membrane-bounded organelle;;MF:transferase activity, transferring hexosyl groups;;MF:UDP-glycosyltransferase activity;;	------	------	------	------	COG1819	S:Function unknown	XP_024977021.1	UDP-glycosyltransferase 89B1-like [Cynara cardunculus var. scolymus]	sp|Q9C9B0|U89B1_ARATH;;	Flavonol 3-O-glucosyltransferase UGT89B1 OS=Arabidopsis thaliana OX=3702 GN=UGT89B1 PE=1 SV=2;;	PF00201	UDPGT	UDP-glucoronosyl and UDP-glucosyl transferase
TRINITY_DN75143_c0_g1	307	GO:0016758;	molecular_function;;	MF:transferase activity, transferring hexosyl groups;;	------	------	------	------	COG1819	S:Function unknown	XP_022023802.1	UDP-glycosyltransferase 83A1-like [Helianthus annuus]	sp|Q9SGA8|U83A1_ARATH;;	UDP-glycosyltransferase 83A1 OS=Arabidopsis thaliana OX=3702 GN=UGT83A1 PE=2 SV=1;;	------	------	------
TRINITY_DN16501_c0_g2	2303	GO:0043231;;GO:0016758;;GO:0008194;	cellular_component;;molecular_function;;molecular_function;;	CC:intracellular membrane-bounded organelle;;MF:transferase activity, transferring hexosyl groups;;MF:UDP-glycosyltransferase activity;;	K00699	UGT	map00040;;map00860;;map00053	Pentose and glucuronate interconversions;;Porphyrin and chlorophyll metabolism;;Ascorbate and aldarate metabolism	COG1819	S:Function unknown	GER27807.1	UDP-glycosyltransferase 78D2 [Striga asiatica]	sp|Q9HAW8|UD110_HUMAN;;	UDP-glucuronosyltransferase 1-10 OS=Homo sapiens OX=9606 GN=UGT1A10 PE=1 SV=1;;	PF00201;;PF04101	UDPGT;;Glyco_tran_28_C	UDP-glucoronosyl and UDP-glucosyl transferase;;Glycosyltransferase family 28 C-terminal domain
TRINITY_DN4456_c2_g1	395	GO:0043231;;GO:0016758;;GO:0008194;;GO:0047213;	cellular_component;;molecular_function;;molecular_function;;molecular_function;;	CC:intracellular membrane-bounded organelle;;MF:transferase activity, transferring hexosyl groups;;MF:UDP-glycosyltransferase activity;;MF:anthocyanidin 3-O-glucosyltransferase activity;;	------	------	------	------	------	------	XP_024979264.1	UDP-glycosyltransferase 83A1-like isoform X2 [Cynara cardunculus var. scolymus]	------	------	------	------	------
TRINITY_DN20331_c0_g1	253	GO:0016021;;GO:0043231;;GO:0016758;;GO:0008194;	cellular_component;;cellular_component;;molecular_function;;molecular_function;;	CC:integral component of membrane;;CC:intracellular membrane-bounded organelle;;MF:transferase activity, transferring hexosyl groups;;MF:UDP-glycosyltransferase activity;;	K12356	UGT72E	map00940	Phenylpropanoid biosynthesis	COG1819	S:Function unknown	XP_024961547.1	anthocyanidin 3-O-glucosyltransferase 5-like [Cynara cardunculus var. scolymus]	sp|Q94A84|U72E1_ARATH;;	UDP-glycosyltransferase 72E1 OS=Arabidopsis thaliana OX=3702 GN=UGT72E1 PE=1 SV=1;;	------	------	------
TRINITY_DN4165_c0_g1	1923	GO:0016758;	molecular_function;;	MF:transferase activity, transferring hexosyl groups;;	K13496	UGT73C	map00908	Zeatin biosynthesis	COG1819	S:Function unknown	XP_024984242.1	UDP-glycosyltransferase 73E1-like [Cynara cardunculus var. scolymus]	sp|Q6VAA9|U73E1_STERE;;	UDP-glycosyltransferase 73E1 OS=Stevia rebaudiana OX=55670 GN=UGT73E1 PE=2 SV=1;;	PF00201	UDPGT	UDP-glucoronosyl and UDP-glucosyl transferase
TRINITY_DN17817_c0_g4	905	GO:0016758;	molecular_function;;	MF:transferase activity, transferring hexosyl groups;;	------	------	------	------	COG1819	S:Function unknown	XP_024978495.1	UDP-glycosyltransferase 83A1-like [Cynara cardunculus var. scolymus]	sp|Q9SGA8|U83A1_ARATH;;	UDP-glycosyltransferase 83A1 OS=Arabidopsis thaliana OX=3702 GN=UGT83A1 PE=2 SV=1;;	------	------	------
TRINITY_DN66723_c0_g1	2347	GO:0006886;;GO:0006888;;GO:0030127;;GO:0016758;;GO:0008270;	biological_process;;biological_process;;cellular_component;;molecular_function;;molecular_function;;	BP:intracellular protein transport;;BP:ER to Golgi vesicle-mediated transport;;CC:COPII vesicle coat;;MF:transferase activity, transferring hexosyl groups;;MF:zinc ion binding;;	------	------	------	------	COG1819	S:Function unknown	XP_024973157.1	UDP-glycosyltransferase 90A1-like [Cynara cardunculus var. scolymus]	sp|Q9ZVX4|U90A1_ARATH;;	UDP-glycosyltransferase 90A1 OS=Arabidopsis thaliana OX=3702 GN=UGT90A1 PE=2 SV=1;;	PF00201	UDPGT	UDP-glucoronosyl and UDP-glucosyl transferase
TRINITY_DN54662_c0_g1	1735	GO:0005829;;GO:0016021;;GO:0016758;	cellular_component;;cellular_component;;molecular_function;;	CC:cytosol;;CC:integral component of membrane;;MF:transferase activity, transferring hexosyl groups;;	------	------	------	------	COG1819	G:Carbohydrate transport and metabolism	XP_024970787.1	UDP-glycosyltransferase 91C1 [Cynara cardunculus var. scolymus]	sp|Q9LTA3|U91C1_ARATH;;	UDP-glycosyltransferase 91C1 OS=Arabidopsis thaliana OX=3702 GN=UGT91C1 PE=2 SV=1;;	PF00201	UDPGT	UDP-glucoronosyl and UDP-glucosyl transferase
TRINITY_DN6755_c1_g3	2645	GO:0043231;;GO:0016021;;GO:0080043;;GO:0080044;;GO:0016758;;GO:0008194;	cellular_component;;cellular_component;;molecular_function;;molecular_function;;molecular_function;;molecular_function;;	CC:intracellular membrane-bounded organelle;;CC:integral component of membrane;;MF:quercetin 3-O-glucosyltransferase activity;;MF:quercetin 7-O-glucosyltransferase activity;;MF:transferase activity, transferring hexosyl groups;;MF:UDP-glycosyltransferase activity;;	------	------	------	------	COG1819	S:Function unknown	KVI06992.1	UDP-glucuronosyl/UDP-glucosyltransferase [Cynara cardunculus var. scolymus]	sp|Q9C768|U76B1_ARATH;;	UDP-glycosyltransferase 76B1 OS=Arabidopsis thaliana OX=3702 GN=UGT76B1 PE=2 SV=1;;	PF00201	UDPGT	UDP-glucoronosyl and UDP-glucosyl transferase
TRINITY_DN2699_c0_g1	1752	GO:0043231;;GO:0016758;;GO:0008194;	cellular_component;;molecular_function;;molecular_function;;	CC:intracellular membrane-bounded organelle;;MF:transferase activity, transferring hexosyl groups;;MF:UDP-glycosyltransferase activity;;	------	------	------	------	COG1819	S:Function unknown	XP_024984250.1	soyasapogenol B glucuronide galactosyltransferase-like [Cynara cardunculus var. scolymus]	sp|D4Q9Z4|SGT2_SOYBN;;	Soyasapogenol B glucuronide galactosyltransferase OS=Glycine max OX=3847 GN=GmSGT2 PE=1 SV=1;;	PF00201	UDPGT	UDP-glucoronosyl and UDP-glucosyl transferase
TRINITY_DN2786_c0_g1	2904	GO:0016758;	molecular_function;;	MF:transferase activity, transferring hexosyl groups;;	K13691	SGT1	------	------	COG1819	G:Carbohydrate transport and metabolism	XP_024959635.1	UDP-glycosyltransferase 74G1-like [Cynara cardunculus var. scolymus]	sp|Q6VAA6|U74G1_STERE;;	UDP-glycosyltransferase 74G1 OS=Stevia rebaudiana OX=55670 GN=UGT74G1 PE=1 SV=1;;	PF00201	UDPGT	UDP-glucoronosyl and UDP-glucosyl transferase
TRINITY_DN28398_c0_g1	2183	GO:0016758;	molecular_function;;	MF:transferase activity, transferring hexosyl groups;;	------	------	------	------	COG1819	S:Function unknown	XP_023770764.1	UDP-glycosyltransferase 71E1-like [Lactuca sativa]	sp|Q6VAB2|U71E1_STERE;;	UDP-glycosyltransferase 71E1 OS=Stevia rebaudiana OX=55670 GN=UGT71E1 PE=2 SV=1;;	PF00201	UDPGT	UDP-glucoronosyl and UDP-glucosyl transferase
TRINITY_DN2699_c0_g3	1674	GO:0043231;;GO:0016758;;GO:0008194;	cellular_component;;molecular_function;;molecular_function;;	CC:intracellular membrane-bounded organelle;;MF:transferase activity, transferring hexosyl groups;;MF:UDP-glycosyltransferase activity;;	------	------	------	------	COG1819	S:Function unknown	XP_024984250.1	soyasapogenol B glucuronide galactosyltransferase-like [Cynara cardunculus var. scolymus]	sp|D4Q9Z4|SGT2_SOYBN;;	Soyasapogenol B glucuronide galactosyltransferase OS=Glycine max OX=3847 GN=GmSGT2 PE=1 SV=1;;	PF00201	UDPGT	UDP-glucoronosyl and UDP-glucosyl transferase
TRINITY_DN1218_c0_g5	448	GO:0009451;;GO:0043231;;GO:0005739;;GO:0016740;;GO:0016758;;GO:0008194;	biological_process;;cellular_component;;cellular_component;;molecular_function;;molecular_function;;molecular_function;;	BP:RNA modification;;CC:intracellular membrane-bounded organelle;;CC:mitochondrion;;MF:transferase activity;;MF:transferase activity, transferring hexosyl groups;;MF:UDP-glycosyltransferase activity;;	------	------	------	------	COG1819	S:Function unknown	XP_024996068.1	anthocyanidin 3-O-glucosyltransferase 2-like [Cynara cardunculus var. scolymus]	sp|Q6VAB2|U71E1_STERE;;	UDP-glycosyltransferase 71E1 OS=Stevia rebaudiana OX=55670 GN=UGT71E1 PE=2 SV=1;;	------	------	------
TRINITY_DN72836_c0_g1	1665	GO:0016758;	molecular_function;;	MF:transferase activity, transferring hexosyl groups;;	------	------	------	------	COG1819	S:Function unknown	ANW09830.1	UDP-glycosyltransferase 1 [Carthamus tinctorius]	sp|Q6VAA7|U88B1_STERE;;	UDP-glycosyltransferase 88B1 OS=Stevia rebaudiana OX=55670 GN=UGT88B1 PE=2 SV=1;;	PF00201	UDPGT	UDP-glucoronosyl and UDP-glucosyl transferase
TRINITY_DN4869_c1_g2	2210	GO:0043231;;GO:0016758;;GO:0008194;	cellular_component;;molecular_function;;molecular_function;;	CC:intracellular membrane-bounded organelle;;MF:transferase activity, transferring hexosyl groups;;MF:UDP-glycosyltransferase activity;;	K13496	UGT73C	map00908	Zeatin biosynthesis	COG1819	S:Function unknown	AJT58578.1	glucosyltransferase 73AE1 [Carthamus tinctorius]	sp|Q9ZQ95|U73C6_ARATH;;	UDP-glycosyltransferase 73C6 OS=Arabidopsis thaliana OX=3702 GN=UGT73C6 PE=2 SV=1;;	PF00201	UDPGT	UDP-glucoronosyl and UDP-glucosyl transferase
TRINITY_DN4031_c1_g3	2075	GO:0016758;	molecular_function;;	MF:transferase activity, transferring hexosyl groups;;	------	------	------	------	COG1819	S:Function unknown	XP_024981568.1	UDP-glycosyltransferase 76H1-like [Cynara cardunculus var. scolymus]	sp|Q6VAB1|U76H1_STERE;;	UDP-glycosyltransferase 76H1 OS=Stevia rebaudiana OX=55670 GN=UGT76H1 PE=2 SV=1;;	PF00201	UDPGT	UDP-glucoronosyl and UDP-glucosyl transferase
TRINITY_DN6162_c0_g3	1538	GO:0043231;;GO:0016758;;GO:0008194;	cellular_component;;molecular_function;;molecular_function;;	CC:intracellular membrane-bounded organelle;;MF:transferase activity, transferring hexosyl groups;;MF:UDP-glycosyltransferase activity;;	------	------	------	------	COG1819	S:Function unknown	KVI08639.1	UDP-glucuronosyl/UDP-glucosyltransferase [Cynara cardunculus var. scolymus]	sp|Q6VAA8|U91D1_STERE;;	UDP-glycosyltransferase 91D1 OS=Stevia rebaudiana OX=55670 GN=UGT91D1 PE=2 SV=1;;	PF00201;;PF04101	UDPGT;;Glyco_tran_28_C	UDP-glucoronosyl and UDP-glucosyl transferase;;Glycosyltransferase family 28 C-terminal domain
TRINITY_DN3128_c1_g4	1665	GO:0016758;	molecular_function;;	MF:transferase activity, transferring hexosyl groups;;	------	------	------	------	COG1819	S:Function unknown	KVI09874.1	UDP-glucuronosyl/UDP-glucosyltransferase [Cynara cardunculus var. scolymus]	sp|Q6VAB4|U76G1_STERE;;	UDP-glycosyltransferase 76G1 OS=Stevia rebaudiana OX=55670 GN=UGT76G1 PE=1 SV=1;;	PF00201	UDPGT	UDP-glucoronosyl and UDP-glucosyl transferase
TRINITY_DN4456_c0_g1	3986	GO:0016758;	molecular_function;;	MF:transferase activity, transferring hexosyl groups;;	------	------	------	------	COG1819	S:Function unknown	XP_024979264.1	UDP-glycosyltransferase 83A1-like isoform X2 [Cynara cardunculus var. scolymus]	sp|Q9SGA8|U83A1_ARATH;;	UDP-glycosyltransferase 83A1 OS=Arabidopsis thaliana OX=3702 GN=UGT83A1 PE=2 SV=1;;	PF00201	UDPGT	UDP-glucoronosyl and UDP-glucosyl transferase
